# Supplementary material for: Toxic effect of carbon monoxide and 41 inflammatory cytokines: A bidirectional 2-sample Mendelian randomization study
Source: Medicine (Baltimore). 2025 Sep 19;104(38):e44596. doi: 10.1097/MD.0000000000044596 (PMC12459440; doi:10.1097/MD.0000000000044596)
Supplement: Supplementary file 1 [file medi-104-e44596-s001.xlsx]

## Sheet: Sheet1
Supplementary table 1.Detailed information of the studies and datasets used in the present study
Exposures/Outcomes	Study/consortium	Participants	Available website
Cytokines	YFS, FINRISK1997, FINRISK2002	8,293 Finns	https://www.finngen.fi/fi
Toxic effect of carbon monoxide	NA	217,123 Europeans	Toxic effect of carbon monoxide - IEU OpenGWAS project (mrcieu.ac.uk)

## Sheet: Sheet2
Supplementary table 2. Detailed information of instrumental SNPs for inflammatory cytokines on toxic effect of CO.
Category	cytokines	SNP	chr	pos	EA	OA	beta.exposure	se.exposure	pval.exposure	R2	F_val	beta.outcome	se.outcome	pval.outcome	eaf.outcome
Chemokines
	CTACK	rs116303454	3	27294655	A	G	0.3754	0.081	3.579e-06	0.00581859	21.4675	0.0439	0.3002	0.8836	0.02597
		rs118084576	9	21172502	A	G	0.5675	0.1226	3.66e-06	0.00580439	21.4148	0.5327	0.5151	0.3011	0.008277
		rs135564	22	46535934	A	G	-0.1672	0.0267	3.593e-10	0.0105723	39.1934	0.0216	0.1067	0.8397	0.2658
		rs141331414	9	128264627	A	G	0.1977	0.0415	1.886e-06	0.00614573	22.682	-0.1327	0.1714	0.4386	0.0803
		rs2070074	9	34649442	A	G	0.4401	0.0372	2.596e-32	0.0367363	139.888	-0.1844	0.1497	0.2181	0.8889
		rs55764737	15	61323414	T	C	0.5424	0.0967	2.012e-08	0.00849989	31.4449	-0.4649	0.3925	0.2363	0.9849
		rs57338032	15	78798939	A	G	0.1443	0.0316	4.831e-06	0.00564978	20.8412	0.0625	0.1266	0.621299	0.8318
		rs57789542	3	52807586	T	C	-0.7687	0.1659	3.575e-06	0.00581596	21.4578	0.6726	0.6084	0.2689	0.993156
		rs60247384	3	35237382	T	C	0.1128	0.0245	4.302e-06	0.00574273	21.186	-0.1525	0.0977	0.1185	0.3507
		rs62578137	9	129412630	T	C	-0.1311	0.0286	4.658e-06	0.00569282	21.0008	0.0948	0.1094	0.386	0.2467
		rs72729450	9	35990634	T	C	-0.5123	0.1094	2.814e-06	0.00593965	21.9168	0.1979	0.3942	0.6157	0.01422
		rs7333764	13	34208801	T	C	0.2811	0.0591	2.002e-06	0.00612649	22.6105	0.2627	0.2454	0.2845	0.03809
		rs76395525	15	79741391	A	G	0.5193	0.1081	1.553e-06	0.0062488	23.0647	-0.163	0.4633	0.725	0.01039
	Eotaxin	rs11087905	21	25505329	A	C	0.0954	0.0188	4.07e-07	0.00313158	25.7439	0.005	0.0993	0.96	0.4039
		rs112347425	3	46460888	T	C	0.1595	0.0276	7.771e-09	0.00405772	33.3885	-0.097	0.1639	0.554	0.09131
		rs12075	1	159175354	A	G	0.1692	0.0155	1.211e-27	0.014329	119.133	0.0255	0.0941	0.786401	0.5306
		rs187131	1	91504337	C	G	0.1264	0.0253	5.742e-07	0.00303583	24.9544	0.2376	0.1488	0.1104	0.8863
		rs2024050	7	75460393	A	G	0.164	0.0302	5.467e-08	0.00358475	29.4827	0.1579	0.1799	0.3799	0.0725
		rs2027855	22	47837513	T	C	0.0743	0.0162	4.272e-06	0.00255964	21.0301	-0.0274	0.0962	0.7757	0.6127
		rs2211994	21	18047593	T	C	0.0876	0.0177	6.981e-07	0.00297928	24.4881	-0.0281	0.1045	0.788301	0.2753
		rs2228467	3	42906116	T	C	-0.4154	0.0291	3.473e-46	0.0242565	203.723	0.0787	0.176	0.6548	0.92358
		rs5754733	22	34269594	A	C	-0.105	0.0213	8.196e-07	0.00295583	24.2948	0.044	0.1262	0.7275	0.8266
		rs59808887	5	31846520	T	C	-0.1698	0.0356	1.886e-06	0.00276769	22.7441	0.2271	0.1919	0.2366	0.06533
		rs745331	15	27929147	A	G	-0.0821	0.0176	3.036e-06	0.00264761	21.7548	0.0152	0.1011	0.8805	0.686
		rs75426604	14	35857714	A	C	-0.1371	0.0291	2.397e-06	0.0027006	22.1913	-0.0366	0.1646	0.8239	0.09285
		rs79722574	17	32619052	T	C	-0.1092	0.0227	1.497e-06	0.00281523	23.136	-0.1384	0.1372	0.3132	0.139
		rs9317045	13	59630038	A	C	0.1172	0.0236	6.954e-07	0.00299966	24.6561	-0.0732	0.1336	0.5838	0.8539
	GROα	rs1113500	1	108595442	T	G	0.1162	0.0243	1.721e-06	0.00641081	22.8536	-0.0414	0.0952	0.6633	0.5931
		rs114991247	6	32583504	T	C	-0.2202	0.0463	1.971e-06	0.00634185	22.6062	0.0932	0.1558	0.5495	0.90271
		rs12075	1	159175354	A	G	0.3724	0.0236	3.459e-56	0.0656467	248.857	0.0255	0.0941	0.786401	0.5306
		rs140734053	10	5401459	A	G	0.7333	0.1545	2.069e-06	0.00631627	22.5144	-0.7383	0.5079	0.1461	0.008996
		rs185768063	6	16494983	A	G	0.4038	0.076	1.055e-07	0.00790253	28.2137	0.1516	0.2871	0.597601	0.97266
		rs508977	4	74762383	T	G	-0.3838	0.0279	4.566e-43	0.0506893	189.128	-0.1974	0.1101	0.0729894	0.76
		rs62024303	15	88871162	A	G	-0.3013	0.066	4.908e-06	0.00584615	20.8288	0.1479	0.2385	0.5353	0.95755
		rs76390238	2	107501914	C	G	0.6223	0.1352	4.141e-06	0.00594243	21.1739	0.1822	0.4967	0.7137	0.009089
		rs78653452	20	9762055	T	G	-0.7395	0.1559	2.093e-06	0.00630873	22.4874	-0.5126	0.5114	0.3162	0.009788
	IP-10	rs113831257	4	76159521	A	G	0.3639	0.0641	1.388e-08	0.00858017	32.2118	0.3735	0.2101	0.0753703	0.05087
		rs143799975	4	76807015	A	G	-0.7551	0.1638	4.012e-06	0.00567414	21.2397	0.3177	0.5926	0.5919	0.993038
		rs34383175	8	145584694	T	C	-0.3196	0.0653	9.904e-07	0.00639135	23.9416	0.2578	0.2625	0.326	0.03426
		rs4862111	4	183751038	T	C	0.1448	0.0317	4.844e-06	0.00557163	20.8538	-0.1281	0.1093	0.241	0.2483
		rs6707974	2	30429330	A	G	0.1574	0.0337	3.027e-06	0.00582376	21.803	0.0608	0.1365	0.655901	0.8582
		rs75970138	9	122576276	A	G	-0.4845	0.1037	2.994e-06	0.0058275	21.8171	-0.4733	0.4386	0.2806	0.0128
		rs7645625	3	146574037	T	G	-0.1116	0.0236	2.192e-06	0.00596891	22.3497	0.1433	0.0956	0.1337	0.5831
		rs79848609	15	87316165	A	C	0.2514	0.0535	2.637e-06	0.00589448	22.0694	-0.0719	0.216	0.7391	0.95037
		rs8112909	19	46413408	A	G	-0.139	0.0297	2.956e-06	0.00584736	21.8919	0.1738	0.1205	0.149	0.7995
	MCP-1	rs10744620	12	3739094	T	C	0.0783	0.0161	1.118e-06	0.00282899	23.6465	-0.0166	0.0973	0.8643	0.3669
		rs111995966	2	109174969	T	G	0.1428	0.0309	3.788e-06	0.00255516	21.3518	0.0002	0.1761	0.999	0.92263
		rs12073356	1	208007848	A	G	-0.1436	0.031	3.489e-06	0.0025672	21.4527	0.2249	0.1837	0.2208	0.0684
		rs12075	1	159175354	A	G	0.2186	0.0154	1.361e-45	0.0235981	201.444	0.0255	0.0941	0.786401	0.5306
		rs143815843	2	156590482	A	G	-0.2049	0.0447	4.609e-06	0.002514	21.007	-0.3666	0.2788	0.1886	0.03068
		rs146522229	19	47798480	T	C	-0.5942	0.1161	3.093e-07	0.00313205	26.1877	-0.0104	0.7165	0.9884	0.004347
		rs2036297	3	46172903	A	G	0.1182	0.016	1.302e-13	0.00650357	54.5621	0.1259	0.0967	0.193	0.3779
		rs2288370	3	42977436	T	C	-0.1036	0.0162	1.555e-10	0.00488151	40.887	0.0775	0.0978	0.4279	0.6216
		rs56212190	1	42168539	T	C	0.1799	0.0372	1.318e-06	0.00279737	23.3815	0.0539	0.2173	0.8042	0.0489
		rs7033586	9	23028328	A	G	-0.22	0.0467	2.426e-06	0.00265489	22.1875	0.1085	0.2923	0.7105	0.97459
		rs7197349	16	78687219	A	G	0.0971	0.0206	2.399e-06	0.0026579	22.2126	-0.2651	0.1172	0.0236903	0.8052
		rs7632755	3	46332382	A	G	0.2984	0.0315	2.791e-21	0.0106492	89.7165	0.0834	0.1874	0.6565	0.07347
		rs9317045	13	59630038	A	C	0.1157	0.0235	8.425e-07	0.00289908	24.2341	-0.0732	0.1336	0.5838	0.8539
	MCP-3	rs10892381	11	119400817	T	C	0.2432	0.0473	2.693e-07	0.02349	26.3884	0.0553	0.1	0.58	0.6676
		rs117286643	8	27888994	A	G	0.6934	0.1474	2.542e-06	0.0197386	22.0893	0.0111	0.31	0.9713	0.02187
		rs2838065	21	42933708	A	G	-0.221	0.0479	3.924e-06	0.0190013	21.2482	0.0998	0.1052	0.3424	0.2773
		rs28394764	4	111054252	A	T	0.597	0.1282	3.194e-06	0.0193503	21.6462	-0.3614	0.2736	0.1866	0.968
		rs3129806	9	106320330	T	C	-0.1975	0.0433	4.978e-06	0.0185787	20.7667	-0.2734	0.0949	0.00397796	0.5824
		rs62492260	8	10476528	T	G	-0.2802	0.0578	1.229e-06	0.020936	23.4579	0.1834	0.1325	0.1662	0.1769
	MIG	rs111607343	19	897855	A	G	-0.5235	0.1119	2.928e-06	0.00584277	21.8746	-0.5289	0.4153	0.2028	0.0141
		rs11177248	12	68875886	A	G	0.3157	0.0667	2.222e-06	0.00597975	22.3905	0.2588	0.2455	0.2918	0.03986
		rs112861654	21	43599172	A	G	-0.2682	0.0527	3.639e-07	0.0069068	25.8859	0.1503	0.2017	0.4562	0.94005
		rs117831247	10	68501839	T	C	-0.8819	0.173	3.445e-07	0.00692974	25.9725	-0.9251	0.7104	0.1928	0.004663
		rs139010077	3	170336148	T	C	0.4337	0.0943	4.193e-06	0.00564789	21.1408	0.3163	0.352	0.3689	0.01646
		rs1796086	7	70648715	T	C	-0.2172	0.04	5.623e-08	0.00785534	29.4691	-0.0416	0.1674	0.8037	0.9134
		rs55876513	4	76883698	T	G	0.1638	0.0254	1.048e-10	0.011044	41.5649	-0.002	0.1042	0.9849	0.7187
		rs62562991	9	98736059	A	G	0.6239	0.1259	7.237e-07	0.0065511	24.544	-0.0505	0.4057	0.9009	0.01473
		rs6679677	1	114303808	A	C	0.1628	0.0327	6.514e-07	0.00661184	24.7731	-0.0174	0.1314	0.8944	0.1472
		rs77086208	14	70619491	T	C	0.327	0.0694	2.501e-06	0.00592633	22.1893	-0.0348	0.2849	0.9027	0.02814
		rs816960	13	108522521	T	C	-0.1179	0.0242	1.15e-06	0.00633327	23.7227	-0.0878	0.0975	0.3678	0.3673
	MIP-1α	rs12690897	7	85346177	A	G	0.1215	0.026	3.073e-06	0.00609507	21.8254	-0.0056	0.1027	0.9565	0.2926
		rs184154340	11	80502036	A	G	0.3251	0.0689	2.399e-06	0.00621322	22.2511	-0.1706	0.2512	0.497	0.03837
		rs60198979	22	43646704	A	G	-0.2154	0.0455	2.215e-06	0.0062542	22.3988	-0.0607	0.1761	0.7305	0.07614
	MIP-1β	rs113010081	3	46457412	T	C	-0.5799	0.0236	1.57e-133	0.0679113	603.639	0.0518	0.1391	0.7098	0.8714
		rs113877493	17	34812273	T	C	-0.607	0.0217	3.67e-172	0.0862734	782.264	-0.0225	0.1266	0.8588	0.1633
		rs116237296	1	87045516	A	G	0.5284	0.1115	2.153e-06	0.00270273	22.4528	-0.0443	0.7388	0.9522	0.005049
		rs117453826	17	35132809	A	G	-0.5907	0.0591	1.53e-23	0.0119113	99.8744	0.1847	0.3277	0.573099	0.97742
		rs117657747	18	14188003	A	G	0.2089	0.0453	4.013e-06	0.00338128	28.1089	-0.0305	0.2068	0.8826	0.05716
		rs141102180	17	34436204	T	G	0.3298	0.0392	3.751e-17	0.00846912	70.766	0.344	0.23	0.1346	0.04025
		rs1437220	17	32791974	T	C	0.1437	0.0315	4.916e-06	0.00250499	20.806	0.3688	0.175	0.0350897	0.92217
		rs17138331	7	7866368	A	G	-0.1434	0.0295	1.125e-06	0.00284328	23.6238	-0.2048	0.1698	0.2276	0.91596
		rs2411161	17	35501799	T	C	0.1719	0.0365	2.547e-06	0.00266936	22.1749	-0.2108	0.2062	0.3067	0.94624
		rs281748	8	108639557	C	G	-0.0794	0.0171	3.277e-06	0.00259491	21.5548	0.1008	0.1024	0.3251	0.6962
		rs3760440	17	35228301	A	G	0.1242	0.0162	1.734e-14	0.00704282	58.7636	-0.0518	0.0981	0.5974	0.6421
		rs5743614	4	38798935	T	C	0.1115	0.0232	1.569e-06	0.00277951	23.0924	-0.1148	0.1439	0.425	0.1302
		rs6908843	6	166621956	A	G	0.0997	0.0209	1.779e-06	0.00273848	22.7506	0.0041	0.1255	0.9741	0.1694
		rs72791296	5	120950050	T	C	0.2364	0.0466	3.968e-07	0.00309584	25.7287	-0.4327	0.2683	0.1067	0.03457
		rs72799710	5	123161665	T	C	-0.1037	0.0217	1.792e-06	0.00274818	22.8314	0.1486	0.1302	0.2539	0.1572
		rs76356863	3	46072029	A	T	-0.3456	0.0667	2.219e-07	0.00322919	26.8405	-0.2597	0.4343	0.5499	0.98775
		rs76582507	9	37510072	A	G	0.3259	0.0676	1.421e-06	0.0027968	23.2365	-0.7606	0.5144	0.1393	0.008463
		rs76776296	7	115128487	A	G	0.313	0.0598	1.632e-07	0.003295	27.3893	-0.1244	0.3356	0.711001	0.97898
		rs79068918	3	45344715	C	G	0.2674	0.0271	5.537e-23	0.0116122	97.3373	-0.1901	0.1654	0.2505	0.09338
	RANTES	rs112072646	2	53444393	A	G	0.4209	0.0859	9.617e-07	0.00690305	23.995	-0.6423	0.3649	0.0783592	0.01794
		rs147509526	19	15776330	T	C	-0.3558	0.0715	6.567e-07	0.00711828	24.7485	0.0476	0.271	0.8606	0.03175
		rs2251660	17	34252537	A	C	0.1831	0.0356	2.691e-07	0.00760048	26.4378	0.0523	0.1339	0.6962	0.8567
		rs2731672	5	176842474	T	C	-0.1242	0.0272	4.827e-06	0.00600025	20.8379	-0.0111	0.1077	0.9178	0.2597
		rs62438851	6	145230309	A	G	-0.1904	0.0413	4.009e-06	0.00611572	21.2414	-0.041	0.1581	0.7955	0.897
		rs7000423	8	111053649	T	C	-0.1314	0.0252	1.852e-07	0.0078102	27.173	-0.0707	0.0974	0.467599	0.6338
		rs7170339	15	36752337	C	G	-0.4283	0.0904	2.187e-06	0.00645689	22.4341	0.2965	0.3342	0.375	0.0203
		rs72793342	16	30548352	A	G	-0.1505	0.0307	9.08e-07	0.00690975	24.0184	-0.0878	0.1175	0.4545	0.2117
		rs74472919	13	82200650	T	C	0.3547	0.06	3.353e-09	0.0100167	34.9276	-0.0984	0.2388	0.680299	0.03858
		rs9675798	18	61856967	T	G	-0.2583	0.0552	2.888e-06	0.00629947	21.8836	0.0092	0.2068	0.9645	0.9456
	SDF-1α	rs10013755	4	22197308	A	T	0.5188	0.0995	1.851e-07	0.00346052	27.1796	0.6514	0.6132	0.2882	0.992882
		rs149893336	4	171232591	A	G	-0.494	0.1082	4.93e-06	0.00265545	20.8396	0.3961	0.4664	0.3957	0.98806
		rs1600396	4	116054252	A	G	-0.0933	0.0204	4.939e-06	0.00266464	20.9118	0.0563	0.1196	0.637699	0.8072
		rs3988298	8	20168769	T	C	-0.1263	0.0266	2.124e-06	0.00287136	22.5389	0.2308	0.1508	0.1259	0.1139
		rs62194947	2	239219499	T	C	-0.0852	0.0185	4.269e-06	0.00270181	21.2043	-0.1292	0.1078	0.2306	0.2589
		rs78883416	10	93016725	C	G	-0.0871	0.0182	1.755e-06	0.00291688	22.8972	0.1678	0.1009	0.0961789	0.32
Growth factors
	SCF	rs113127926	14	98437511	A	C	0.1974	0.0418	2.337e-06	0.00266887	22.2965	0.291	0.2438	0.2327	0.03959
		rs13412535	2	224874874	A	G	-0.1065	0.0213	5.586e-07	0.00299079	24.994	-0.0041	0.1185	0.9723	0.2055
		rs1557570	1	169507844	T	G	0.1172	0.0169	4.133e-12	0.00573759	48.0815	-0.1932	0.102	0.0582103	0.3065
		rs1568119	8	33243197	T	C	-0.5946	0.1129	1.374e-07	0.00331715	27.7305	-0.1361	0.6669	0.8383	0.005495
		rs4841899	9	137424412	T	C	-0.1002	0.0178	1.673e-08	0.00378786	31.6804	-0.0637	0.1072	0.5525	0.7395
		rs635634	9	136155000	T	C	-0.1035	0.0191	5.705e-08	0.00351102	29.3569	0.0844	0.1169	0.4704	0.2003
		rs7039247	9	1262702	C	G	0.079	0.0168	2.46e-06	0.00264625	22.1071	-0.0159	0.0994	0.8726	0.6603
		rs72678285	14	54350151	A	T	0.1062	0.0231	4.43e-06	0.00252971	21.131	-0.0167	0.129	0.8968	0.8392
		rs78369473	16	81881697	T	C	-0.2256	0.0484	3.14e-06	0.00260018	21.7212	0.2464	0.2942	0.4022	0.02596
		rs78666213	4	180138649	T	G	-0.2845	0.0574	7.152e-07	0.00293906	24.5605	-0.0341	0.3385	0.9197	0.97837
		rs80271436	9	135897770	A	G	-0.2393	0.0484	7.488e-07	0.00292462	24.4394	0.1514	0.2933	0.605701	0.02686
	SCGFβ	rs112346514	19	12407988	T	C	-0.3261	0.0703	3.543e-06	0.00574946	21.5059	-0.2549	0.2492	0.3064	0.03838
		rs1149926	10	9190949	T	C	-0.3458	0.0749	3.917e-06	0.00569569	21.3036	0.214	0.3012	0.4774	0.02485
		rs116924815	19	51230733	T	C	0.6046	0.0737	2.251e-16	0.0177647	67.2617	0.026	0.2776	0.9252	0.02762
		rs117716477	12	104240958	A	C	0.8242	0.084	1.029e-22	0.0252205	96.2217	-0.4461	0.3453	0.1963	0.0165
		rs12480722	20	20228904	T	C	0.1654	0.0353	2.812e-06	0.00586553	21.9426	0.2413	0.1401	0.0849005	0.8708
		rs13287050	9	78810117	A	T	-0.121	0.0263	4.118e-06	0.00565635	21.1556	-0.2253	0.1045	0.0311	0.7185
		rs139413256	7	145879644	A	G	-0.5174	0.1076	1.532e-06	0.00617559	23.1097	-0.2194	0.3993	0.582801	0.01646
		rs143829871	3	47597245	T	C	-0.1866	0.0399	2.852e-06	0.00584349	21.8597	0.05	0.1624	0.7582	0.90635
		rs149009264	10	45130285	A	G	0.4551	0.0985	3.793e-06	0.00570423	21.3357	0.2187	0.3922	0.5771	0.98466
		rs150733161	13	67799297	T	C	-0.5255	0.112	2.687e-06	0.0058815	22.0027	0.2073	0.3941	0.599	0.01407
		rs151194174	7	20995778	A	G	0.4536	0.0941	1.454e-06	0.00620588	23.2238	-0.3038	0.2401	0.2056	0.03859
		rs17876031	5	176831119	A	G	-0.1496	0.0254	3.667e-09	0.00923647	34.6707	-0.0569	0.1009	0.572499	0.3244
		rs264157	18	10941746	A	G	0.1079	0.0233	3.685e-06	0.00573028	21.4337	-0.1075	0.0941	0.253	0.4687
		rs34911860	1	80350715	A	G	-0.3674	0.0787	3.002e-06	0.00582281	21.7819	0.6172	0.3346	0.0651103	0.01711
		rs4656185	1	169476326	A	G	0.2103	0.0254	1.287e-16	0.0180894	68.5137	-0.1892	0.1025	0.0648605	0.3035
		rs77954165	9	6739753	T	C	0.2631	0.0562	2.867e-06	0.00585543	21.9046	-0.0955	0.2226	0.667899	0.95065
		rs7815967	8	66415214	T	C	0.1325	0.0288	4.371e-06	0.00565619	21.155	-0.1482	0.1188	0.2124	0.1908
		rs78217154	8	101554072	T	C	0.3942	0.0861	4.722e-06	0.0056018	20.9505	-0.4243	0.3384	0.2099	0.97984
	VEGF	rs10411345	19	50836684	C	G	-0.1041	0.0218	1.733e-06	0.00317376	22.7964	0.1217	0.1118	0.2763	0.77
		rs10761731	10	65027610	A	T	-0.1146	0.0174	4.309e-11	0.00602024	43.366	-0.034	0.0969	0.7256	0.6151
		rs10934631	3	122697600	T	C	-0.1132	0.0244	3.607e-06	0.00299623	21.5175	0.2219	0.1323	0.0936095	0.8522
		rs10967186	9	2617099	T	C	0.0899	0.0169	1.086e-07	0.00393549	28.2895	0.0281	0.0951	0.7676	0.5762
		rs12456390	18	8998030	T	C	-0.0818	0.0179	4.882e-06	0.00290738	20.8775	0.1896	0.1011	0.0605996	0.6862
		rs13209117	6	44151765	A	G	0.1253	0.02	3.697e-10	0.00545047	39.2393	0.209	0.1093	0.0559204	0.2552
		rs143479231	3	193110794	A	G	-0.2628	0.0489	7.902e-08	0.00401653	28.8743	0.1743	0.234	0.4563	0.04203
		rs3108686	16	8754817	A	C	-0.7967	0.1702	2.861e-06	0.00424236	30.5047	-0.1613	1.0391	0.8766	0.0026
		rs4082730	15	90523558	A	G	0.2455	0.0533	4.116e-06	0.00295345	21.2093	0.0528	0.2918	0.8565	0.02677
		rs6921438	6	43925607	A	G	-0.4866	0.0174	4.11e-172	0.098447	781.852	-0.2326	0.0945	0.0138201	0.4846
		rs7030781	9	2686273	A	T	0.1403	0.0172	3.454e-16	0.00920467	66.5177	0.0048	0.0959	0.9599	0.5999
		rs73418461	10	120222996	A	G	-0.2498	0.0521	1.61e-06	0.00319951	22.982	-0.0269	0.2911	0.9265	0.02839
		rs73872715	3	141134344	T	C	-0.6079	0.1299	2.864e-06	0.0030485	21.894	0.7199	0.662	0.2768	0.00563
		rs8045833	16	88575439	A	G	0.103	0.0211	1.006e-06	0.00331614	23.8225	0.0389	0.1149	0.735099	0.2169
		rs9472183	6	43940202	A	G	-0.1264	0.017	9.541e-14	0.00765989	55.2682	0.0388	0.0943	0.680299	0.4564
	β-NGF	rs28637706	19	34285368	T	G	-0.1554	0.0261	2.717e-09	0.00983244	35.4305	0.002	0.1019	0.9846	0.3079
		rs71641308	1	78086718	T	C	0.1969	0.0429	4.424e-06	0.00586615	21.0539	-0.0897	0.1593	0.573099	0.09622
		rs73472576	18	72124182	T	C	-0.1146	0.0251	4.813e-06	0.0058053	20.8343	-0.0481	0.0949	0.611999	0.4606
		rs7970581	12	113265248	T	G	0.1358	0.028	1.223e-06	0.00654581	23.5093	-0.103	0.1052	0.3273	0.278
	FGF-basic	rs116745220	5	71399644	A	G	-0.6176	0.1324	3.085e-06	0.00285148	21.7533	0.3417	0.5959	0.566301	0.992718
		rs13412535	2	224874874	A	G	-0.1129	0.0224	4.763e-07	0.00332749	25.3967	-0.0041	0.1185	0.9723	0.2055
		rs61990749	14	78372501	C	G	0.1124	0.0228	8.225e-07	0.00318383	24.2968	-0.1257	0.1303	0.3346	0.1515
		rs75168112	18	71086067	T	C	-0.1024	0.0214	1.637e-06	0.00300013	22.8907	-0.1567	0.1182	0.1847	0.8021
		rs78873483	17	46788673	A	G	0.1286	0.0282	4.98e-06	0.00272565	20.7907	-0.1665	0.1485	0.2622	0.1129
		rs9903590	17	34238290	T	C	0.1281	0.0267	1.622e-06	0.00301603	23.0124	0.1273	0.1513	0.4002	0.8936
	G-CSF	rs115256310	5	71399691	A	G	-0.6788	0.1359	5.85e-07	0.00312915	24.9422	0.3417	0.5959	0.566301	0.992718
		rs117261691	19	28821194	T	C	0.1318	0.0288	4.669e-06	0.00262812	20.9381	0.083	0.1669	0.6191	0.08373
		rs11903143	2	29592460	A	G	0.0889	0.0175	3.784e-07	0.0032364	25.7999	-0.07	0.1033	0.4983	0.7119
		rs145756094	9	29106805	C	G	-0.7323	0.1479	7.399e-07	0.00381356	30.4186	-0.7751	0.811	0.3392	0.996244
		rs2324653	4	25057662	C	G	-0.0812	0.016	4.168e-07	0.00323005	25.7491	0.154	0.0947	0.104	0.5755
		rs2671444	12	101552075	A	G	-0.0776	0.0166	2.861e-06	0.00274193	21.8473	0.07	0.0983	0.4761	0.6514
		rs586313	11	133874712	T	C	-0.0883	0.0187	2.355e-06	0.00279746	22.291	0.0922	0.1093	0.3989	0.2449
		rs74148555	10	92079842	T	C	-0.3771	0.0753	5.591e-07	0.00314555	25.0734	0.1288	0.3304	0.696599	0.02126
		rs76287671	19	44122296	T	C	0.0894	0.0189	2.191e-06	0.0028072	22.3688	-0.0684	0.1102	0.5349	0.2398
		rs77318030	19	55055897	T	C	-0.2031	0.0427	2.017e-06	0.00283839	22.618	-0.3787	0.2333	0.1046	0.95722
	HGF	rs11060254	12	129815569	A	G	-0.0765	0.0166	3.974e-06	0.00254123	21.2326	-0.1918	0.1005	0.0562898	0.3247
		rs13412535	2	224874874	A	G	-0.1043	0.0213	9.671e-07	0.00286817	23.9721	-0.0041	0.1185	0.9723	0.2055
		rs1617833	3	41605444	C	G	-0.0749	0.016	2.925e-06	0.00262196	21.9088	0.0328	0.0969	0.734999	0.624
		rs2003620	7	134479484	T	C	0.2277	0.0487	2.978e-06	0.00261561	21.8557	0.314	0.292	0.2822	0.02892
		rs3748034	4	3446091	T	G	0.1529	0.0233	5.21e-11	0.00513934	43.0526	-0.2988	0.1424	0.0358303	0.1263
		rs4245058	11	124759342	T	C	-0.1552	0.0331	2.683e-06	0.00263042	21.9798	-0.1466	0.1957	0.4537	0.063
		rs5745687	7	81359051	T	C	-0.3008	0.0404	9.922e-14	0.00660627	55.4228	-0.4191	0.2422	0.0835103	0.04154
	PDGF-BB	rs11247305	15	102100210	C	G	-0.1687	0.0364	3.468e-06	0.0025698	21.4745	0.0103	0.1887	0.9564	0.9339
		rs116445074	5	51534600	T	G	0.2869	0.0587	1.017e-06	0.00285715	23.8826	-0.2656	0.3599	0.4605	0.01856
		rs11766649	7	144839247	A	G	0.0902	0.0196	3.964e-06	0.0025339	21.1737	0.0046	0.1169	0.9683	0.7943
		rs12289510	11	124947051	A	G	-0.0772	0.0158	1.001e-06	0.00285541	23.868	-0.1814	0.0941	0.0538803	0.4709
		rs13037046	20	4054634	A	T	-0.0948	0.0206	3.958e-06	0.00253379	21.1728	0.2742	0.1204	0.02273	0.1941
		rs13412535	2	224874874	A	G	0.3317	0.0214	2.893e-54	0.0280101	240.192	-0.0041	0.1185	0.9723	0.2055
		rs2324229	6	83918131	T	C	0.0884	0.0161	4.016e-08	0.00360309	30.1404	-0.056	0.0969	0.5636	0.6268
		rs35859699	4	112184751	A	G	-0.3854	0.0838	4.223e-06	0.00253061	21.1461	-0.1279	0.4742	0.787399	0.01191
		rs4965869	15	101990320	T	C	0.1843	0.0181	2.22e-24	0.0122833	103.655	0.1008	0.1095	0.3574	0.2456
		rs55680718	2	225166877	T	C	-0.1359	0.0245	2.956e-08	0.00367703	30.7611	-0.1004	0.1445	0.4872	0.1199
		rs72777070	2	9798877	T	G	-0.1048	0.02	1.557e-07	0.00328265	27.451	-0.0094	0.1164	0.9356	0.7861
		rs73162807	3	146474790	A	C	-0.2313	0.0499	3.548e-06	0.00257053	21.4806	-0.4912	0.3025	0.1045	0.02455
		rs9936075	16	7321909	A	G	-0.0767	0.0163	2.675e-06	0.00264883	22.1366	-0.1126	0.0979	0.2502	0.6444
		rs9941733	20	374061	A	G	0.1165	0.0227	3.018e-07	0.00314935	26.3327	-0.0007	0.125	0.9953	0.826
	M-CSF	rs116274860	3	148392817	T	G	0.8262	0.1739	2.029e-06	0.00895513	22.554	-0.7749	0.4247	0.0680503	0.987
		rs117867915	18	42210043	T	C	0.5224	0.1096	1.874e-06	0.00901282	22.7006	-0.1198	0.3355	0.721	0.98045
		rs11963606	6	4592689	C	G	-0.5353	0.117	4.731e-06	0.0083101	20.9158	0.2637	0.384	0.4923	0.98353
		rs12962919	18	75778756	T	C	0.3025	0.0659	4.394e-06	0.00836449	21.0539	0.13	0.1885	0.490399	0.06955
		rs34089869	2	67923478	T	C	0.2194	0.0462	2.078e-06	0.00894733	22.5342	0.0683	0.1499	0.6488	0.1075
		rs4269021	22	47673948	C	G	-0.2459	0.0504	1.051e-06	0.0094394	23.7853	-0.3392	0.1643	0.03897	0.90664
		rs56367447	8	3871527	T	C	-0.4878	0.0876	2.569e-08	0.012261	30.9833	-0.1714	0.269	0.524	0.03308
		rs62294910	3	182198339	A	G	0.3472	0.0687	4.378e-07	0.0101213	25.521	-0.1617	0.1946	0.4059	0.06234
		rs72723242	5	7262954	T	G	-0.4969	0.1083	4.434e-06	0.00835688	21.0346	-0.2459	0.3669	0.502599	0.01653
		rs78296352	1	22821844	T	G	0.522	0.111	2.578e-06	0.00877556	22.0977	0.1778	0.3927	0.6507	0.01386
		rs9387100	6	113102954	T	C	-0.135	0.029	3.341e-06	0.00860058	21.6533	0.0372	0.095	0.695401	0.4218
Interleukins
	IL-1β	rs143319329	7	128139459	T	C	0.4357	0.093	2.835e-06	0.00651307	21.9356	-0.6894	0.5972	0.2484	0.006908
		rs61335305	15	66453074	A	C	0.4333	0.0928	3.015e-06	0.0064696	21.7882	-0.2799	0.3587	0.4352	0.0186
		rs62015704	16	7467907	A	G	0.1786	0.0372	1.624e-06	0.00683773	23.0366	-0.2969	0.1414	0.0357396	0.8751
	IL-1rα	rs1054402	9	119163509	T	C	0.1325	0.0269	8.201e-07	0.00655507	24.2488	0.1103	0.1077	0.306	0.2496
		rs11627423	14	33200623	A	C	0.1178	0.0246	1.65e-06	0.00619765	22.9184	-0.0367	0.0976	0.7071	0.6331
		rs11869294	17	43857223	C	G	-0.2286	0.047	1.128e-06	0.00639261	23.644	-0.1617	0.1758	0.3577	0.92169
		rs147747784	19	55118193	C	G	0.3582	0.0754	2.039e-06	0.00610039	22.5565	0.2258	0.2209	0.3066	0.05072
		rs187166731	22	42666026	T	C	-0.2424	0.0504	1.547e-06	0.00625154	23.1189	0.4106	0.2066	0.0468101	0.05165
		rs4441609	3	36892717	T	C	0.1056	0.0231	4.746e-06	0.00565131	20.8866	-0.0987	0.0943	0.2951	0.4645
		rs61335305	15	66453074	A	C	0.4315	0.0904	1.812e-06	0.00615812	22.7713	-0.2799	0.3587	0.4352	0.0186
		rs6699436	1	62803032	A	G	-0.1858	0.0404	4.365e-06	0.00571932	21.1394	-0.1353	0.1527	0.3758	0.1082
	IL-2	rs13412535	2	224874874	A	G	0.174	0.0331	1.447e-07	0.00780259	27.6182	-0.0041	0.1185	0.9723	0.2055
		rs16836080	3	124548684	A	G	0.1158	0.0253	4.841e-06	0.00592643	20.9377	0.0115	0.0997	0.9078	0.3265
		rs170117	4	55390380	T	C	-0.1637	0.0347	2.442e-06	0.00629354	22.2429	0.0169	0.1327	0.8986	0.1445
		rs4634519	7	67192928	A	G	-0.1249	0.0268	3.18e-06	0.00614296	21.7074	0.174	0.1057	0.099669	0.7291
		rs61335305	15	66453074	A	C	0.4439	0.0913	1.157e-06	0.00668213	23.6255	-0.2799	0.3587	0.4352	0.0186
		rs62124990	2	19238636	T	G	-0.7013	0.149	2.502e-06	0.00626475	22.1405	0.2818	0.3593	0.4328	0.01965
		rs7615304	3	156675703	A	G	-0.1139	0.024	2.161e-06	0.00636867	22.5101	-0.0346	0.0943	0.7141	0.4468
	IL-2rα	rs11241559	5	119976700	T	G	-0.124	0.0264	2.75e-06	0.00590186	22.0497	-0.1876	0.1071	0.0799595	0.2554
		rs117244812	17	6443310	A	G	-0.7187	0.1493	1.474e-06	0.00619727	23.1602	0.9834	0.5728	0.0859904	0.007215
		rs12722497	10	6095928	A	C	0.6287	0.0482	7.978e-39	0.0437799	170.043	0.0882	0.1926	0.6469	0.06832
		rs12799226	11	123390225	T	C	-0.1285	0.0277	3.561e-06	0.00575789	21.5086	-0.1239	0.1109	0.264	0.2345
		rs185231391	3	59359679	T	C	0.8568	0.1803	2.004e-06	0.00604033	22.5701	1.0353	0.6512	0.1119	0.993597
		rs28441585	7	100664634	A	T	0.1269	0.0271	2.934e-06	0.00586616	21.9155	0.0449	0.11	0.6831	0.758
		rs4733117	8	32137610	A	C	0.1439	0.0291	7.912e-07	0.0065375	24.44	-0.162	0.1146	0.1574	0.7937
		rs759244	4	25058323	A	T	-0.1094	0.0238	4.257e-06	0.00565383	21.1177	-0.057	0.096	0.5525	0.3864
	IL-4	rs10512267	9	102190129	T	C	-0.0824	0.016	2.734e-07	0.00323661	26.516	-0.0464	0.0951	0.6255	0.5782
		rs116705532	1	113705169	T	G	-0.4675	0.0978	1.727e-06	0.00278969	22.8444	-0.295	0.5781	0.609799	0.992877
		rs117146485	9	138824257	T	C	-0.2856	0.0625	4.945e-06	0.00254995	20.8761	-0.1728	0.3474	0.618899	0.98152
		rs12238729	9	132811405	T	C	0.5271	0.1096	1.505e-06	0.00645689	53.0697	0.3006	0.8172	0.713001	0.004
		rs13106889	4	175960753	A	T	-0.1186	0.0224	1.215e-07	0.00342034	28.0264	-0.0986	0.1281	0.4414	0.1729
		rs17713451	7	151162472	A	G	0.1255	0.0252	6.41e-07	0.00302729	24.7959	0.2438	0.1489	0.1016	0.113
		rs2073438	17	6900076	A	G	0.0847	0.0183	3.725e-06	0.00261584	21.417	0.0407	0.1078	0.705801	0.2596
		rs2849346	18	71086147	C	G	0.0765	0.0164	3.22e-06	0.00265683	21.7535	0.0354	0.0951	0.7098	0.4688
		rs6765768	3	11704807	A	G	0.0796	0.0167	1.853e-06	0.00277377	22.7136	-0.0105	0.0987	0.9154	0.6512
		rs6969391	7	85899565	T	C	0.0767	0.0166	3.587e-06	0.0026069	21.3436	-0.0466	0.0991	0.6381	0.6636
		rs73023729	6	159654030	A	G	-0.1796	0.0365	8.561e-07	0.00295546	24.2059	0.1261	0.2235	0.5727	0.04454
		rs7613691	3	147653591	A	G	0.1787	0.0382	2.962e-06	0.00267205	21.8784	0.0453	0.2237	0.8394	0.94979
		rs79597994	1	151803047	T	C	-0.5855	0.1271	4.056e-06	0.00259131	21.2157	-0.7014	0.6082	0.2488	0.00712
		rs9508291	13	29710620	T	C	-0.168	0.0358	2.669e-06	0.00268886	22.0164	-0.0768	0.2157	0.7218	0.95035
		rs9941733	20	374061	A	G	0.1156	0.0229	4.331e-07	0.00311011	25.4764	-0.0007	0.125	0.9953	0.826
	IL-5	rs11680908	2	110076751	A	G	0.2593	0.0552	2.617e-06	0.00644255	22.0532	0.2045	0.2194	0.3513	0.94887
		rs148634917	1	150916222	A	G	-0.517	0.1087	1.974e-06	0.00660363	22.6082	0.6744	0.3444	0.0501799	0.98168
		rs28793375	8	41415618	T	C	0.1697	0.0362	2.746e-06	0.00641636	21.963	0.1647	0.1373	0.2301	0.1323
		rs6737109	2	23179531	T	C	0.1135	0.0246	3.806e-06	0.00621658	21.2748	0.0292	0.0942	0.756401	0.5278
		rs72831687	6	16092360	A	G	-0.5337	0.1104	1.324e-06	0.00682059	23.3561	0.0478	0.374	0.8984	0.01647
		rs73040130	19	36746190	T	C	0.2745	0.0525	1.709e-07	0.00796947	27.3219	0.0945	0.208	0.6496	0.94422
		rs74811276	14	79830067	A	G	0.217	0.0471	4.082e-06	0.00619891	21.214	-0.1306	0.1689	0.4393	0.08382
		rs7578892	2	214953648	C	G	-0.1175	0.0247	2.001e-06	0.00660604	22.6166	0.039	0.0941	0.6788	0.4808
		rs9472168	6	43928985	A	G	0.1568	0.0253	5.423e-10	0.0111613	38.388	0.2037	0.0949	0.0318097	0.5248
	IL-6	rs10752777	1	234386907	A	T	0.1083	0.0235	4.171e-06	0.00257303	21.2332	-0.0044	0.1364	0.974	0.1367
		rs10982213	9	117189193	A	G	-0.0849	0.0176	1.353e-06	0.00281842	23.264	0.1127	0.1057	0.2865	0.2671
		rs113098456	2	167841980	A	G	-0.1553	0.0339	4.641e-06	0.00254261	20.9816	0.0478	0.184	0.795	0.07364
		rs1333040	9	22083404	T	C	0.0747	0.0157	1.993e-06	0.00274215	22.6327	-0.0346	0.0943	0.713899	0.4602
		rs13412535	2	224874874	A	G	-0.1186	0.0214	3.141e-08	0.00371678	30.7069	-0.0041	0.1185	0.9723	0.2055
		rs2404476	4	155611219	A	G	0.0734	0.0156	2.684e-06	0.00268175	22.1329	-0.1061	0.0939	0.2584	0.5002
		rs4684700	3	10548950	T	C	-0.0747	0.0162	3.912e-06	0.00257592	21.2572	-0.0862	0.0948	0.3634	0.5153
		rs72831623	17	45722293	A	G	0.197	0.0369	9.29e-08	0.00345001	28.4954	-0.2229	0.1913	0.2439	0.06822
		rs73273528	20	50431113	T	C	0.268	0.0553	1.25e-06	0.00284462	23.4808	-0.6375	0.3159	0.0435803	0.02363
		rs75101555	3	152716682	C	G	-0.3625	0.0781	3.439e-06	0.00260988	21.5382	-0.3538	0.4839	0.4646	0.98937
		rs76856708	16	80729043	T	C	0.336	0.0697	1.427e-06	0.00281469	23.2331	0.4253	0.4524	0.3472	0.98638
	IL-7	rs10196226	2	168655592	A	G	0.1538	0.0327	2.501e-06	0.00637489	22.1088	0.1381	0.1238	0.2645	0.1674
		rs117509142	8	87134083	T	C	-0.3213	0.0684	2.599e-06	0.00635875	22.0525	0.3963	0.2503	0.1134	0.96595
		rs141425475	5	17679165	T	C	-0.4801	0.1018	2.39e-06	0.00640926	22.2288	0.1805	0.3318	0.5864	0.97919
		rs147747784	19	55118193	C	G	0.411	0.0777	1.217e-07	0.00804942	27.9634	0.2258	0.2209	0.3066	0.05072
		rs17091524	14	56948759	T	C	0.5092	0.1015	5.244e-07	0.00724634	25.1532	-0.6751	0.3636	0.0633607	0.98274
		rs1958987	14	30339811	T	C	0.1261	0.0263	1.604e-06	0.00662316	22.9756	-0.1584	0.1035	0.1259	0.699
		rs218247	4	55397736	C	G	-0.1343	0.0285	2.419e-06	0.00639893	22.1927	-0.0082	0.1119	0.9417	0.2273
		rs28793375	8	41415618	T	C	0.1644	0.036	4.866e-06	0.00601191	20.8423	0.1647	0.1373	0.2301	0.1323
		rs62006410	14	103007935	T	C	-0.1492	0.0302	7.588e-07	0.00702899	24.3934	0.0476	0.1094	0.663399	0.2505
		rs6921438	6	43925607	A	G	-0.3204	0.0246	8.707e-39	0.0468911	169.536	-0.2326	0.0945	0.0138201	0.4846
		rs77981494	16	17544866	T	C	-0.5201	0.1055	8.225e-07	0.00699924	24.2894	-0.0376	0.3463	0.9135	0.98008
	IL-8	rs116726256	2	1855118	T	C	-0.2247	0.0489	4.261e-06	0.00588795	21.103	0.0149	0.1993	0.9405	0.94097
		rs12075	1	159175354	A	G	0.1148	0.0235	9.969e-07	0.00664953	23.8509	0.0255	0.0941	0.786401	0.5306
		rs12438669	15	25193278	A	C	-0.1182	0.0252	2.597e-06	0.00613342	21.9882	-0.1042	0.1008	0.3009	0.6698
		rs141926526	7	32848640	A	C	-0.6221	0.1308	1.96e-06	0.00630519	22.608	0.1081	0.5574	0.8463	0.991658
		rs183628733	1	193406596	T	C	0.6547	0.1417	3.821e-06	0.00595241	21.3354	-0.3429	0.481	0.4759	0.98919
		rs2673604	8	133411607	A	C	-0.118	0.0254	3.289e-06	0.0060175	21.5701	-0.0105	0.1009	0.9175	0.6895
		rs3786107	17	9858012	A	G	0.2463	0.0517	1.935e-06	0.00632604	22.6832	0.249	0.1799	0.1663	0.92568
		rs75840288	16	75211089	A	C	0.5125	0.1121	4.846e-06	0.00582879	20.8897	-0.1601	0.4092	0.695601	0.9859
	IL-9	rs117807175	14	62606535	C	G	-0.5225	0.1106	2.327e-06	0.00603963	22.3062	-0.1503	0.4317	0.7278	0.01328
		rs3736858	13	76415379	C	G	-0.1351	0.0291	3.373e-06	0.00583395	21.5421	0.0332	0.1162	0.7751	0.796
		rs41294750	1	53550640	T	C	0.3442	0.0736	2.916e-06	0.00591925	21.859	0.0811	0.2896	0.779399	0.02938
		rs4880409	10	134330220	T	C	-0.3552	0.0716	6.952e-07	0.00665578	24.5971	-0.0816	0.4683	0.8617	0.9899
		rs73443903	6	52182415	A	C	0.2162	0.046	2.569e-06	0.0059782	22.078	0.0392	0.1887	0.8355	0.06787
		rs76963786	12	32039757	T	C	-0.2856	0.0556	2.775e-07	0.00713243	26.3712	-0.04	0.2336	0.8639	0.04541
	IL-10	rs10457128	6	106017976	A	G	-0.0854	0.0172	6.956e-07	0.00318151	24.646	0.0352	0.098	0.719701	0.635
		rs10493718	1	83062933	A	C	-0.1081	0.0222	1.068e-06	0.00306036	23.7046	0.0083	0.1305	0.9493	0.1587
		rs10888839	1	54674983	C	G	0.1203	0.025	1.562e-06	0.00298888	23.1493	-0.1557	0.1428	0.2753	0.1197
		rs1530455	3	122854899	T	C	0.082	0.0174	2.527e-06	0.00286708	22.2033	-0.0374	0.0979	0.702	0.3556
		rs2086656	4	60498473	T	C	-0.08	0.017	2.589e-06	0.00285888	22.1396	-0.0398	0.0989	0.687299	0.6641
		rs2375980	9	2692622	C	G	0.0844	0.0165	2.974e-07	0.00337603	26.158	0.0303	0.095	0.749899	0.5688
		rs282258	2	224914800	T	C	0.0993	0.0162	8.63e-10	0.00484082	37.5626	-0.1271	0.0949	0.1807	0.4224
		rs3002131	1	222775657	C	G	0.1191	0.026	4.592e-06	0.0027093	20.978	-0.0505	0.1387	0.7157	0.1357
		rs3025021	6	43749163	T	C	0.0913	0.0194	2.609e-06	0.00285925	22.1424	0.2518	0.1002	0.0119699	0.3571
		rs383684	6	20981435	A	G	0.092	0.0197	3.168e-06	0.00281564	21.8037	0.1645	0.1651	0.3189	0.08749
		rs41282660	6	44197006	A	G	-0.1169	0.0254	4.234e-06	0.00273483	21.1763	-0.2668	0.138	0.0531802	0.8652
		rs6085948	20	7233350	A	G	0.0977	0.0202	1.28e-06	0.00301947	23.387	0.0271	0.1159	0.8155	0.7917
		rs6799107	3	127057018	T	C	-0.095	0.0206	3.992e-06	0.00274585	21.2618	-0.0508	0.1203	0.6725	0.8114
		rs6921438	6	43925607	A	G	-0.2876	0.0166	1.381e-67	0.0374078	300.088	-0.2326	0.0945	0.0138201	0.4846
		rs7088799	10	65016174	T	G	-0.0815	0.0166	9.352e-07	0.00311103	24.0983	-0.0185	0.0969	0.8482	0.6156
	IL-12p70	rs10761731	10	65027610	A	T	-0.0965	0.0161	2.119e-09	0.00430249	35.9169	-0.034	0.0969	0.7256	0.6151
		rs13209117	6	44151765	A	G	0.0981	0.0186	1.271e-07	0.00333466	27.8104	0.209	0.1093	0.0559204	0.2552
		rs2123852	19	50837446	T	C	0.0942	0.0204	3.73e-06	0.00255811	21.3175	-0.0916	0.1176	0.4362	0.1993
		rs2375980	9	2692622	C	G	0.0952	0.0159	1.943e-09	0.0042934	35.8406	0.0303	0.095	0.749899	0.5688
		rs273702	18	23153495	A	G	-0.127	0.027	2.522e-06	0.00265409	22.1195	0.0082	0.1567	0.9582	0.8995
		rs282258	2	224914800	T	C	0.0726	0.0156	3.282e-06	0.00259827	21.6531	-0.1271	0.0949	0.1807	0.4224
		rs34291323	9	139146423	T	C	0.0954	0.0198	1.487e-06	0.00367428	30.6532	-0.0155	0.0982	0.8748	0.6379
		rs41282644	6	43753722	A	G	0.1401	0.0303	3.737e-06	0.00256487	21.374	0.1175	0.1695	0.4883	0.08248
		rs6532374	4	93452091	T	C	-0.1033	0.0226	4.613e-06	0.00250659	20.8872	0.0522	0.1339	0.696899	0.8543
		rs6921438	6	43925607	A	G	-0.3784	0.016	5.78e-124	0.0630342	559.188	-0.2326	0.0945	0.0138201	0.4846
		rs6993770	8	106581528	A	T	0.0918	0.0188	1.06e-06	0.00285967	23.8377	-0.0823	0.114	0.4706	0.7772
		rs71361173	18	73712405	T	G	0.1105	0.0238	3.572e-06	0.00258604	21.5509	-0.2057	0.143	0.1503	0.873
		rs72831623	17	45722293	A	G	0.1929	0.0367	1.509e-07	0.00331193	27.6203	-0.2229	0.1913	0.2439	0.06822
		rs782107	12	58833530	A	G	0.0765	0.0156	9.125e-07	0.00288409	24.0419	0.0222	0.0941	0.8138	0.472
		rs9472183	6	43940202	A	G	-0.1006	0.0157	1.384e-10	0.00491414	41.048	0.0388	0.0943	0.680299	0.4564
	IL-13	rs10995615	10	65517790	T	C	-0.1591	0.0341	3.118e-06	0.00601715	21.7565	-0.2059	0.1341	0.1247	0.853
		rs117795020	9	90084152	A	G	-0.3584	0.0716	5.479e-07	0.0069195	25.042	-0.1211	0.2785	0.663599	0.02945
		rs12623722	2	23178683	A	G	-0.1189	0.0257	3.614e-06	0.00591698	21.3922	0.006	0.1018	0.9528	0.305
		rs138854806	6	43780360	A	G	-0.4204	0.0839	5.449e-07	0.00693362	25.0934	-0.1382	0.2789	0.6203	0.03007
		rs139083458	5	26160518	T	C	0.9995	0.211	2.165e-06	0.00620125	22.4264	-0.3311	0.8559	0.6989	0.003712
		rs147747784	19	55118193	C	G	0.369	0.0765	1.435e-06	0.00642849	23.2535	0.2258	0.2209	0.3066	0.05072
		rs27949	5	58550823	T	C	-0.1144	0.025	4.827e-06	0.00578936	20.9281	-0.0907	0.1003	0.3656	0.6782
		rs6799107	3	127057018	T	C	-0.1472	0.0299	8.661e-07	0.00669478	24.2232	-0.0508	0.1203	0.6725	0.8114
		rs6921438	6	43925607	A	G	-0.4139	0.0242	1.283e-65	0.0752273	292.36	-0.2326	0.0945	0.0138201	0.4846
		rs7073807	10	69153428	T	C	0.1618	0.0354	4.77e-06	0.00577584	20.879	0.2392	0.1364	0.0795994	0.1332
		rs75383097	1	62468634	C	G	-0.5369	0.116	3.702e-06	0.00592204	21.4106	-0.9009	0.3795	0.01761	0.01562
		rs76339001	21	17511777	A	T	-0.4375	0.0886	7.915e-07	0.00673495	24.3695	-0.1059	0.2874	0.7124	0.97087
		rs77955971	6	5128348	A	C	0.4408	0.0868	3.756e-07	0.00712066	25.7752	-0.0264	0.2622	0.9199	0.0336
	IL-16	rs116135478	9	120519761	A	G	0.8296	0.1637	4.05e-07	0.00724132	25.6681	-0.1821	0.6408	0.776301	0.994246
		rs117217798	17	31483233	T	C	-0.2064	0.044	2.772e-06	0.00621073	21.9921	0.0058	0.1705	0.9728	0.08579
		rs117916513	11	121264274	A	G	-0.4713	0.0982	1.605e-06	0.00649941	23.0211	-0.0466	0.352	0.8947	0.01689
		rs1255143	10	130052200	T	C	0.1387	0.0241	8.529e-09	0.00931937	33.1034	0.1564	0.0947	0.0986597	0.5596
		rs144691581	15	96953325	A	G	0.4929	0.0958	2.668e-07	0.00746221	26.457	0.3391	0.3148	0.2814	0.02174
		rs1801020	5	176836532	A	G	0.1678	0.0271	5.628e-10	0.0107715	38.3176	-0.0125	0.107	0.9068	0.2608
		rs4253283	4	187165211	T	C	0.1506	0.026	7.215e-09	0.00943884	33.5318	0.0989	0.1016	0.3306	0.303
		rs4778636	15	81591639	A	G	-0.7286	0.063	6.208e-31	0.0365965	133.675	0.0135	0.2384	0.9547	0.04422
		rs9706053	12	66376310	T	C	0.4412	0.0928	1.976e-06	0.00637867	22.5906	0.0857	0.3735	0.8185	0.01636
	IL-17	rs11640734	16	89795797	C	G	-0.115	0.024	1.612e-06	0.00293346	22.9542	-0.0301	0.1373	0.8266	0.8666
		rs117556572	13	105088917	T	C	-0.5256	0.1097	1.66e-06	0.00641418	50.3665	0.0831	0.3123	0.7903	0.0247
		rs12735700	1	5489867	T	G	-0.0943	0.0206	4.5e-06	0.00267798	20.9497	0.1219	0.1158	0.2922	0.2105
		rs148562661	6	145444116	C	G	0.2161	0.0434	6.371e-07	0.00316691	24.7867	-0.2765	0.2368	0.243	0.95691
		rs149738638	8	28462135	T	C	-0.1553	0.0337	4.106e-06	0.00271385	21.2311	-0.3557	0.2008	0.0764504	0.94162
		rs1530455	3	122854899	T	C	0.1088	0.0173	3.294e-10	0.00504258	39.5416	-0.0374	0.0979	0.702	0.3556
		rs17106604	14	78379156	T	C	0.1119	0.0225	6.23e-07	0.00315939	24.7277	-0.1446	0.1309	0.2693	0.1495
		rs17282552	2	207973815	T	C	-0.2026	0.0403	4.876e-07	0.0032281	25.2672	0.0114	0.2065	0.9558	0.94873
		rs78296352	1	22821844	T	G	0.2949	0.0645	4.809e-06	0.00267147	20.8987	0.1778	0.3927	0.6507	0.01386
		rs9568764	13	53388885	C	G	0.0825	0.018	4.679e-06	0.00268459	21.0016	-0.1603	0.1048	0.1261	0.2837
	IL-18	rs10414578	19	55146070	T	C	-0.1817	0.0347	1.643e-07	0.00740569	27.404	-0.125	0.1408	0.3748	0.1341
		rs116383510	5	2545650	A	C	-0.5412	0.1052	2.699e-07	0.00715007	26.4513	0.4722	0.3786	0.2123	0.98461
		rs117266781	7	41301020	T	C	0.7051	0.1436	9.176e-07	0.00651771	24.0966	0.0582	0.5256	0.9118	0.008772
		rs12420140	11	112071294	A	G	-0.2479	0.0261	1.949e-21	0.0239598	90.1645	0.0255	0.1051	0.8081	0.2794
		rs143370787	16	74951514	C	G	-0.3447	0.066	1.749e-07	0.0073676	27.262	-0.3085	0.2403	0.1991	0.95695
		rs17229943	5	68682536	A	C	-0.3076	0.0463	3.062e-11	0.0118678	44.1138	-0.0594	0.1566	0.7045	0.8979
		rs1979967	15	79659613	T	C	0.14	0.0285	8.719e-07	0.00652329	24.1174	-0.0248	0.1141	0.8282	0.2142
		rs385076	2	32489851	T	C	-0.2472	0.0247	1.559e-23	0.0265318	100.107	0.0284	0.098	0.772101	0.3548
		rs4482818	4	65928497	A	G	0.1233	0.0243	4.108e-07	0.00695704	25.7322	-0.0041	0.096	0.9659	0.6028
		rs4885797	13	82511122	C	G	-0.1093	0.0238	4.394e-06	0.00570616	21.079	0.1946	0.0946	0.0397201	0.4427
		rs610473	6	70911776	A	G	0.1274	0.0242	1.433e-07	0.00748493	27.6995	-0.0184	0.0984	0.8515	0.3527
		rs78623212	7	103307627	T	C	0.8322	0.1676	6.82e-07	0.00666417	24.6417	-0.0962	0.5591	0.8634	0.008011
		rs78716465	20	40643726	A	G	0.3173	0.0679	2.981e-06	0.00590704	21.8255	-0.0013	0.2616	0.996	0.03656
Others
	MIF	rs113218956	22	25224834	A	G	-0.8789	0.1876	2.815e-06	0.00617419	21.9365	-0.0171	0.709	0.9807	0.004039
		rs11551183	16	8988692	C	G	0.3666	0.0795	3.999e-06	0.00598275	21.2522	-0.2355	0.3196	0.4611	0.97781
		rs12594190	15	25036455	A	G	0.1321	0.0266	6.85e-07	0.0069323	24.6488	-0.0936	0.1028	0.3624	0.7001
		rs13142904	4	54318414	T	C	-0.2232	0.0425	1.468e-07	0.00774622	27.5654	-0.0872	0.1622	0.590799	0.08908
		rs141009259	2	207976283	T	C	-0.6194	0.1285	1.444e-06	0.0065335	23.2215	0.6439	0.4484	0.151	0.98844
		rs2294689	6	24653273	C	G	-0.1338	0.0287	3.043e-06	0.00611422	21.7221	0.5061	0.3922	0.1969	0.01466
		rs2330634	22	24250795	C	G	0.1549	0.0249	4.571e-10	0.010835	38.6775	0.0744	0.0976	0.4457	0.3579
		rs35890933	19	22041119	T	G	0.1676	0.0365	4.458e-06	0.00593246	21.0725	-0.0019	0.135	0.9889	0.8543
		rs3814097	7	90838866	A	G	-0.1163	0.0251	3.548e-06	0.00604	21.4569	0.0465	0.0959	0.6275	0.5472
		rs78098071	5	163309739	T	C	-0.4583	0.0915	5.509e-07	0.00705084	25.0733	-0.5725	0.3663	0.118	0.98316
	TNF-α	rs10834997	11	26526948	A	G	-0.123	0.0256	1.528e-06	0.00656555	23.0718	0.0011	0.1015	0.9914	0.6955
		rs111332265	5	150393107	A	G	-0.3678	0.0745	7.913e-07	0.00692935	24.3592	0.3407	0.2708	0.2084	0.96496
		rs115669577	4	124361448	A	G	0.981	0.1994	8.625e-07	0.00688161	24.1902	0.1721	0.7673	0.8225	0.004234
		rs79105320	8	18817360	A	G	0.5573	0.1177	2.207e-06	0.00637746	22.4066	-0.2951	0.4402	0.5027	0.01152
	TNF-β	rs10925040	1	247622698	T	C	0.1738	0.0372	2.929e-06	0.0137471	21.8001	0.1563	0.0974	0.1086	0.364
		rs75240021	8	121562260	C	G	0.3713	0.0772	1.489e-06	0.0145564	23.1026	-0.3994	0.1746	0.0221799	0.07778
		rs753274	19	14436462	T	C	-0.1725	0.037	3.143e-06	0.0136898	21.708	-0.1725	0.096	0.0722005	0.6079
		rs7629875	3	174385622	A	G	0.3841	0.0774	6.897e-07	0.0154824	24.5953	0.153	0.2007	0.4459	0.94037
		rs78296352	1	22821844	T	G	1.2028	0.1366	1.276e-18	0.0471745	77.4338	0.1778	0.3927	0.6507	0.01386
	TRAIL	rs13278062	8	23082971	T	G	0.08	0.0157	3.326e-07	0.00314494	25.9582	-0.079	0.0944	0.4029	0.543
		rs138987090	18	30366247	A	G	-0.7264	0.0749	2.974e-22	0.0112993	94.0335	-0.6802	0.3782	0.0720892	0.98602
		rs17434886	2	10534375	T	C	-0.0918	0.0199	4.195e-06	0.00257904	21.2752	0.0545	0.1194	0.6481	0.187
		rs193112415	18	28835120	T	C	-1.0456	0.062	1.008e-63	0.0334036	284.343	-0.66	0.3366	0.0498804	0.98074
		rs28431810	4	164254820	C	G	-0.1216	0.0252	1.406e-06	0.00282123	23.2788	-0.1219	0.1537	0.4276	0.90215
		rs550057	9	136146597	T	C	-0.0783	0.0169	3.707e-06	0.00260147	21.4607	0.1508	0.1015	0.1376	0.3019
		rs62093514	18	29230977	T	C	1.0459	0.0549	5.798e-81	0.0422371	362.852	0.1434	0.3171	0.6511	0.0227
		rs72899452	11	45415577	T	C	0.1223	0.0264	3.748e-06	0.00260084	21.4555	-0.1893	0.1572	0.2287	0.09813
		rs73039026	3	172160481	A	C	-0.3098	0.0634	1.015e-06	0.00289285	23.8714	-0.2822	0.3415	0.4087	0.97976
		rs747324	14	74689644	T	C	-0.0826	0.0178	3.338e-06	0.00260967	21.5285	-0.0749	0.1053	0.4768	0.2825
		rs74778900	18	28086266	T	C	0.5791	0.0531	9.901e-28	0.0142458	118.908	-0.0079	0.4152	0.9848	0.01333
		rs75928541	4	16401771	A	G	0.2784	0.0591	2.442e-06	0.00268902	22.1849	0.1324	0.3269	0.6856	0.02248
		rs79287178	3	172294500	A	G	-0.4304	0.042	1.173e-24	0.0125991	104.988	0.0004	0.2363	0.9985	0.04161
	IFN-γ	rs10481651	9	102207190	A	G	-0.0793	0.0168	2.183e-06	0.00286853	22.2749	-0.0256	0.0961	0.79	0.6087
		rs10761731	10	65027610	A	T	-0.0813	0.0167	1.068e-06	0.0030507	23.6939	-0.034	0.0969	0.7256	0.6151
		rs115729819	4	169704667	A	G	0.2511	0.0514	1.045e-06	0.00307192	23.8592	0.1368	0.2891	0.636	0.9732
		rs11843756	13	49254892	T	G	0.1812	0.0391	3.622e-06	0.00276528	21.4709	-0.2639	0.2258	0.2425	0.95714
		rs12420286	11	103777894	T	C	0.2357	0.05	2.452e-06	0.00286097	22.2161	-0.1372	0.2921	0.6386	0.97189
		rs2073438	17	6900076	A	G	0.092	0.0188	9.551e-07	0.00308246	23.9413	0.0407	0.1078	0.705801	0.2596
		rs2188420	7	106486243	C	G	0.1005	0.0201	5.898e-07	0.0032175	24.9935	0.0583	0.1169	0.6179	0.7989
		rs60059008	7	149368977	A	G	0.0852	0.0176	1.301e-06	0.00301662	23.4283	-0.0122	0.1008	0.904	0.6774
		rs74148555	10	92079842	T	C	-0.3771	0.077	9.858e-07	0.00308722	23.9784	0.1288	0.3304	0.696599	0.02126
		rs78296352	1	22821844	T	G	0.3419	0.065	1.42e-07	0.0035596	27.6605	0.1778	0.3927	0.6507	0.01386

## Sheet: Sheet3
Supplementary table 3. Detailed information of instrumental SNPs for toxic effect of CO
SNP	chr	pos	EA	OA	beta.exposure	se.exposure	pval.exposure	R2	F_val
rs16862199	1	169434120	C	T	0.5726	0.1235	3.54601e-06	0.085136	21.3104
rs13319406	3	189836436	A	G	0.7965	0.1737	4.54297e-06	0.0834306	20.8447
rs13242450	7	53173916	G	A	1.3774	0.2856	1.41299e-06	0.09148	23.0583
rs116922882	9	3992353	T	C	1.3052	0.2738	1.86801e-06	0.0895623	22.5274
rs151141233	11	18150264	C	T	8.2825	1.8066	4.55103e-06	0.0834001	20.8364
rs7986691	13	35806052	A	G	0.6199	0.1326	2.92402e-06	0.0864339	21.666
rs10852287	16	10357283	C	T	-0.4459	0.0963	3.62502e-06	0.0849306	21.2543
rs4797120	18	3725189	C	G	0.4427	0.0965	4.509e-06	0.0834997	20.8635
rs17406924	18	8828788	A	G	3.2496	0.6751	1.48399e-06	0.091159	22.9693
rs6050256	20	2554907	T	C	-0.4587	0.0947	1.273e-06	0.0922009	23.2585

## Sheet: Sheet4
Supplementary table 4. Mendelian randomization analysis of the causal effect of inflammatory cytokines on toxic effect of CO.
Category	exposure	outcome	method	nsnp	beta	lo_ci	up_ci	se	pval	or	or_lci95	or_uci95
Chemokines
	CTACK	toxic effect of CO	MR Egger	13	-0.208269	-0.91245	0.495912	0.359276	0.573804	0.811989	0.401539	1.642
			Weighted median	13	-0.408096	-0.935198	0.119007	0.26893	0.129146	0.664915	0.392508	1.12638
			Inverse variance weighted	13	-0.3196	-0.696536	0.0573365	0.192315	0.0965407	0.72644	0.498308	1.05901
	Eotaxin	toxic effect of CO	MR Egger	14	-0.13735	-1.14136	0.866661	0.51225	0.793152	0.871665	0.319384	2.37895
			Weighted median	14	-0.187266	-0.827374	0.452842	0.326586	0.56637	0.829223	0.437196	1.57278
			Inverse variance weighted	14	-0.0189463	-0.484071	0.446179	0.237309	0.936366	0.981232	0.616269	1.56233
	GROα	toxic effect of CO	MR Egger	9	0.395096	-0.337245	1.12744	0.373644	0.325442	1.48453	0.713734	3.08774
			Weighted median	9	0.205952	-0.207482	0.619386	0.210936	0.32888	1.22869	0.812628	1.85779
			Inverse variance weighted	9	0.14071	-0.166819	0.448238	0.156902	0.369826	1.15109	0.846353	1.56555
	IP-10	toxic effect of CO	MR Egger	9	0.828067	-0.249514	1.90565	0.549786	0.175749	2.28889	0.779179	6.72376
			Weighted median	9	-0.373652	-1.10239	0.35509	0.371807	0.314915	0.688217	0.332075	1.42631
			Inverse variance weighted	9	-0.169292	-0.778427	0.439844	0.310784	0.585943	0.844263	0.459128	1.55247
	MCP-1	toxic effect of CO	MR Egger	13	0.684855	-0.500098	1.86981	0.604568	0.281386	1.98348	0.606471	6.48705
			Weighted median	13	0.110644	-0.555661	0.776949	0.339952	0.744825	1.117	0.573693	2.17483
			Inverse variance weighted	13	-0.0273094	-0.511582	0.456963	0.247078	0.911989	0.97306	0.599546	1.57927
	MCP-3	toxic effect of CO	MR Egger	6	-0.824119	-2.36026	0.712023	0.783746	0.352351	0.438621	0.0943955	2.03811
			Weighted median	6	-0.178011	-0.65074	0.294717	0.241188	0.460478	0.836933	0.52166	1.34275
			Inverse variance weighted	6	-0.0132084	-0.604804	0.578388	0.301835	0.965095	0.986878	0.546181	1.78316
	MIG	toxic effect of CO	MR Egger	11	0.496293	-0.426117	1.4187	0.470617	0.319114	1.64262	0.65304	4.13176
			Weighted median	11	0.091489	-0.507943	0.69092	0.305832	0.764828	1.0958	0.601732	1.99555
			Inverse variance weighted	11	0.29514	-0.155654	0.745934	0.229997	0.19941	1.34331	0.855855	2.10841
	MIP-1α	toxic effect of CO	MR Egger	3	-0.465545	-2.86453	1.93344	1.22397	0.768615	0.627793	0.0570101	6.91323
			Weighted median	3	-0.0701276	-1.18594	1.04568	0.569291	0.901961	0.932275	0.305459	2.84534
			Inverse variance weighted	3	-0.114169	-1.03095	0.802612	0.467745	0.807166	0.892107	0.356668	2.23136
	MIP-1β	toxic effect of CO	MR Egger	19	0.0564545	-0.362473	0.475382	0.213738	0.794856	1.05808	0.695953	1.60863
			Weighted median	19	-0.0846679	-0.401411	0.232075	0.161604	0.600332	0.918817	0.669375	1.26121
			Inverse variance weighted	19	-0.0832953	-0.346755	0.180164	0.134418	0.535473	0.920079	0.706978	1.19741
	RANTES	toxic effect of CO	MR Egger	10	-1.05786	-2.2568	0.14109	0.611708	0.122002	0.347199	0.104685	1.15153
			Weighted median	10	0.022375	-0.578776	0.623526	0.30671	0.941845	1.02263	0.560584	1.86549
			Inverse variance weighted	10	-0.0702283	-0.551673	0.411217	0.245635	0.774951	0.932181	0.575985	1.50865
	SDF-1α	toxic effect of CO	MR Egger	6	-0.0929985	-2.47493	2.28893	1.21527	0.942676	0.911195	0.0841692	9.86437
			Weighted median	6	-0.734279	-2.01967	0.551108	0.65581	0.262862	0.479851	0.1327	1.73517
			Inverse variance weighted	6	-0.473308	-1.61051	0.663899	0.580207	0.41464	0.622938	0.199785	1.94235
Growth factors
	SCF	toxic effect of CO	MR Egger	11	0.0570284	-1.61553	1.72959	0.853347	0.948179	1.05869	0.198785	5.63833
			Weighted median	11	-0.159608	-1.04851	0.72929	0.45352	0.724889	0.852478	0.350461	2.07361
			Inverse variance weighted	11	-0.269605	-0.941661	0.402451	0.342886	0.431701	0.763681	0.389979	1.49548
	SCGFβ	toxic effect of CO	MR Egger	18	-0.468998	-1.14457	0.206572	0.344679	0.192474	0.625629	0.318361	1.22946
			Weighted median	18	-0.44186	-0.899118	0.0153981	0.233295	0.0582254	0.64284	0.406929	1.01552
			Inverse variance weighted	18	-0.24621	-0.610662	0.118241	0.185945	0.185468	0.781758	0.542991	1.12552
	VEGF	toxic effect of CO	MR Egger	15	0.596052	0.07711	1.11499	0.264766	0.0423106	1.81494	1.08016	3.04955
			Weighted median	15	0.433914	0.0606392	0.807189	0.190446	0.0227024	1.54329	1.06252	2.2416
			Inverse variance weighted	15	0.24084	-0.0967854	0.578465	0.172258	0.162072	1.27232	0.907751	1.7833
	β-NGF	toxic effect of CO	MR Egger	4	-1.29545	-5.44753	2.85662	2.11841	0.603105	0.273774	0.00430695	17.4027
			Weighted median	4	-0.205362	-1.09638	0.685656	0.454601	0.651455	0.814352	0.334078	1.98507
			Inverse variance weighted	4	-0.197438	-0.93941	0.544534	0.378557	0.601981	0.820831	0.390858	1.7238
	FGF-basic	toxic effect of CO	MR Egger	6	-0.875789	-3.28195	1.53038	1.22764	0.515014	0.416533	0.0375548	4.61992
			Weighted median	6	-0.290463	-1.45362	0.87269	0.593445	0.624522	0.747917	0.233724	2.39334
			Inverse variance weighted	6	-0.101875	-0.983426	0.779676	0.449771	0.820809	0.903142	0.374027	2.18076
	G-CSF	toxic effect of CO	MR Egger	9	0.463906	-0.763445	1.69126	0.6262	0.482903	1.59027	0.466058	5.4263
			Weighted median	9	-0.455645	-1.41452	0.503229	0.489221	0.351663	0.634039	0.243043	1.65405
			Inverse variance weighted	9	-0.10167	-0.818716	0.615376	0.36584	0.781083	0.903328	0.440997	1.85035
	HGF	toxic effect of CO	MR Egger	7	0.685586	-2.08178	3.45295	1.41192	0.647802	1.98493	0.124708	31.5935
			Weighted median	7	0.98856	-0.20736	2.18448	0.610163	0.105199	2.68736	0.812727	8.88602
			Inverse variance weighted	7	0.43341	-0.698174	1.56499	0.577339	0.452831	1.54251	0.497493	4.78265
	PDGF-BB	toxic effect of CO	MR Egger	14	-0.0068931	-0.984583	0.970797	0.498821	0.989202	0.993131	0.373595	2.64005
			Weighted median	14	-0.00830722	-0.630632	0.614018	0.317513	0.979127	0.991727	0.532255	1.84784
			Inverse variance weighted	14	0.165735	-0.308175	0.639645	0.241791	0.493062	1.18026	0.734786	1.89581
	M-CSF	toxic effect of CO	MR Egger	11	-0.301298	-1.10533	0.502734	0.41022	0.481355	0.739858	0.331102	1.65323
			Weighted median	11	0.132018	-0.380399	0.644435	0.261437	0.613581	1.14113	0.683588	1.90491
			Inverse variance weighted	11	0.0156857	-0.374331	0.405702	0.198988	0.93717	1.01581	0.68775	1.50036
Interleukins
	IL-1β	toxic effect of CO	MR Egger	3	-0.36216	-2.96012	2.2358	1.32549	0.830202	0.696171	0.0518126	9.35397
			Weighted median	3	-1.54314	-2.83725	-0.249027	0.660261	0.0194306	0.213709	0.0585866	0.779559
			Inverse variance weighted	3	-1.237	-2.2719	-0.202095	0.528011	0.0191423	0.290254	0.103116	0.817017
	IL-1rα	toxic effect of CO	MR Egger	8	0.23586	-1.38148	1.8532	0.825176	0.78462	1.266	0.251205	6.38023
			Weighted median	8	0.460637	-0.281132	1.20241	0.378453	0.223545	1.58508	0.754929	3.32811
			Inverse variance weighted	8	0.0229775	-0.614476	0.660431	0.325231	0.943677	1.02324	0.540924	1.93563
	IL-2	toxic effect of CO	MR Egger	7	-0.49386	-1.55732	0.569599	0.542581	0.404457	0.610266	0.2107	1.76756
			Weighted median	7	-0.188163	-0.865659	0.489333	0.345661	0.586196	0.82848	0.420774	1.63123
			Inverse variance weighted	7	-0.307976	-0.846973	0.231021	0.274999	0.262748	0.734933	0.42871	1.25989
	IL-2rα	toxic effect of CO	MR Egger	8	-0.00558514	-0.914517	0.903347	0.463741	0.990781	0.99443	0.40071	2.46785
			Weighted median	8	0.207163	-0.344729	0.759055	0.281578	0.4619	1.23018	0.708412	2.13626
			Inverse variance weighted	8	0.197962	-0.357012	0.752936	0.28315	0.484464	1.21892	0.699764	2.12323
	IL-4	toxic effect of CO	MR Egger	14	0.883939	-0.458028	2.22591	0.684677	0.22101	2.42042	0.63253	9.26188
			Weighted median	14	0.532187	-0.274751	1.33913	0.411703	0.196133	1.70265	0.759761	3.81571
			Inverse variance weighted	14	0.469817	-0.162656	1.10229	0.32269	0.145409	1.5997	0.849884	3.01105
	IL-5	toxic effect of CO	MR Egger	8	-0.887993	-2.14913	0.373149	0.64344	0.216783	0.411481	0.116585	1.4523
			Weighted median	8	0.295001	-0.438714	1.02872	0.374344	0.430669	1.34313	0.644865	2.79747
			Inverse variance weighted	8	0.202082	-0.438644	0.842809	0.326901	0.536459	1.22395	0.644911	2.32288
	IL-6	toxic effect of CO	MR Egger	11	-0.356828	-1.97403	1.26038	0.825106	0.675582	0.699893	0.138895	3.52676
			Weighted median	11	-0.32335	-1.28849	0.641787	0.492417	0.5114	0.723721	0.275688	1.89987
			Inverse variance weighted	11	-0.412044	-1.11646	0.292369	0.359394	0.25159	0.662295	0.327438	1.3396
	IL-7	toxic effect of CO	MR Egger	11	0.277376	-0.815248	1.37	0.557461	0.630717	1.31966	0.442529	3.93535
			Weighted median	11	0.570712	0.0607492	1.08068	0.260185	0.0282725	1.76953	1.06263	2.94667
			Inverse variance weighted	11	0.17741	-0.29232	0.647141	0.239658	0.45914	1.19412	0.746529	1.91007
	IL-8	toxic effect of CO	MR Egger	8	-0.305631	-1.37338	0.762117	0.544769	0.595093	0.736658	0.25325	2.14281
			Weighted median	8	0.0090633	-0.68034	0.698466	0.351736	0.979443	1.0091	0.506445	2.01067
			Inverse variance weighted	8	0.149321	-0.415459	0.714102	0.288153	0.604318	1.16105	0.660037	2.04235
	IL-9	toxic effect of CO	MR Egger	6	0.503443	-1.17962	2.18651	0.858706	0.589175	1.65441	0.307395	8.90406
			Weighted median	6	0.196711	-0.69398	1.0874	0.454434	0.665109	1.21739	0.499584	2.96656
			Inverse variance weighted	6	0.131577	-0.578828	0.841981	0.362451	0.716591	1.14063	0.560555	2.32096
	IL-10	toxic effect of CO	MR Egger	14	1.00649	-0.0864055	2.09938	0.557598	0.096203	2.73597	0.917222	8.16109
			Weighted median	14	0.647086	0.0275129	1.26666	0.316109	0.0406545	1.90997	1.02789	3.54898
			Inverse variance weighted	14	0.522658	0.0191793	1.02614	0.256877	0.0418847	1.6865	1.01936	2.79026
	IL-12p70	toxic effect of CO	MR Egger	14	0.842609	0.165822	1.5194	0.345299	0.0311449	2.32242	1.18036	4.56946
			Weighted median	14	0.507192	0.0562413	0.958143	0.230077	0.027493	1.66062	1.05785	2.60685
			Inverse variance weighted	14	0.27827	-0.135443	0.691982	0.211078	0.187394	1.32084	0.873329	1.99767
	IL-13	toxic effect of CO	MR Egger	13	0.42388	-0.166729	1.01449	0.301331	0.187137	1.52788	0.846429	2.75795
			Weighted median	13	0.506104	0.102958	0.90925	0.205687	0.0138722	1.65882	1.10844	2.48246
			Inverse variance weighted	13	0.543012	0.238349	0.847675	0.15544	0.000476941	1.72118	1.26915	2.33421
	IL-16	toxic effect of CO	MR Egger	9	-0.110344	-0.783676	0.562988	0.343537	0.757436	0.895526	0.456724	1.75591
			Weighted median	9	0.0242521	-0.479576	0.528081	0.257055	0.924834	1.02455	0.619046	1.69567
			Inverse variance weighted	9	0.209898	-0.182706	0.602501	0.200308	0.294696	1.23355	0.833013	1.82668
	IL-17	toxic effect of CO	MR Egger	10	0.299855	-0.959588	1.5593	0.642573	0.653197	1.34966	0.383051	4.75548
			Weighted median	10	-0.211296	-1.05498	0.632393	0.430453	0.62352	0.809535	0.348198	1.88211
			Inverse variance weighted	10	-0.318694	-0.946712	0.309325	0.320417	0.319921	0.727098	0.388015	1.3625
	IL-18	toxic effect of CO	MR Egger	12	-0.0444949	-0.847763	0.758773	0.40983	0.915692	0.956481	0.428372	2.13565
			Weighted median	12	-0.104229	-0.55236	0.343902	0.228638	0.648486	0.901019	0.57559	1.41044
			Inverse variance weighted	12	-0.000975757	-0.348171	0.34622	0.177141	0.995605	0.999025	0.705978	1.41371
Others
	MIF	toxic effect of CO	MR Egger	10	0.0331046	-1.03493	1.10114	0.544915	0.953047	1.03366	0.355252	3.00758
			Weighted median	10	-0.000104782	-0.677726	0.677516	0.345725	0.999758	0.999895	0.50777	1.96898
			Inverse variance weighted	10	-0.0715032	-0.569054	0.426048	0.253852	0.778195	0.930993	0.566061	1.53119
	TNF-α	toxic effect of CO	MR Egger	4	-0.454155	-1.6651	0.756792	0.61783	0.5388	0.634984	0.189171	2.13143
			Weighted median	4	-0.29533	-1.17627	0.585614	0.449462	0.511132	0.744286	0.308426	1.79609
			Inverse variance weighted	4	-0.348649	-1.11445	0.417151	0.390715	0.372212	0.70564	0.328096	1.51763
	TNF-β	toxic effect of CO	MR Egger	5	-0.298193	-1.45953	0.863145	0.592519	0.649406	0.742158	0.232345	2.3706
			Weighted median	5	0.255298	-0.263993	0.774589	0.264944	0.33525	1.29085	0.767979	2.1697
			Inverse variance weighted	5	0.169871	-0.497816	0.837558	0.340657	0.61802	1.18515	0.607857	2.31072
	TRAIL	toxic effect of CO	MR Egger	13	0.515017	0.0968577	0.933176	0.213347	0.0343706	1.67367	1.1017	2.54257
			Weighted median	13	0.375456	-0.0779706	0.828882	0.23134	0.104598	1.45565	0.924992	2.29076
			Inverse variance weighted	13	0.29167	-0.0406796	0.624019	0.169566	0.0854151	1.33866	0.960137	1.86641
	IFN-γ	toxic effect of CO	MR Egger	10	-0.34092	-1.80281	1.12097	0.74586	0.659768	0.711116	0.164836	3.06782
			Weighted median	10	0.350306	-0.561055	1.26167	0.46498	0.451222	1.4195	0.570607	3.53131
			Inverse variance weighted	10	0.0268645	-0.680533	0.734262	0.360917	0.940665	1.02723	0.506347	2.08394
Abbreviations: CI, Confidence interval; OR, Odds Ratio; pval, p-value; SNP, single nucleotide polymorphisms The cutoff threshold for SNP significance was set as 5×10-8, while for other cytokines was 5×10-6. OR and 95% CI represent the change in the odds ratio of toxic effect of CO per 1 SD increase in inflammatory cytokines. P-value < 0.05 was considered as significant.
CTACK, Cutaneous T-cell attracting; GROa, Growth-regulated protein alpha; IP10, Interferon gamma-induced protein 10;MCP1, Monocyte chemoattractant protein-1; MCP3, Monocyte chemoattractant protein-3; MIG, Monokine induced by gamma interferon; MIP1a, Macrophage inflammatory protein 1a; MIP1b, Macrophage inflammatory protein 1b; RANTES, Regulated on activation, normal T cell expressed and secreted;…

## Sheet: Sheet5
Supplementary table 5. Cochran'sQ and MR-Egger Intercept for inflammatory cytokines on toxic effect of CO.
exposure	outcome	method	Q	Q_df	Q_pval	egger_intercept	egger_intercept_se	egger_intercept_pval
CTACK	toxic effect of CO	MR Egger	7.93016	11	0.719546	-0.031648	0.0862672	0.720683
		Inverse variance weighted	8.06475	12	0.78005
Eotaxin	toxic effect of CO	MR Egger	6.93715	12	0.861739	0.0188361	0.0722185	0.798653
		Inverse variance weighted	7.00517	13	0.901885
GROα	toxic effect of CO	MR Egger	6.38362	7	0.495737	-0.0906431	0.120829	0.477602
		Inverse variance weighted	6.94638	8	0.542429
IP-10	toxic effect of CO	MR Egger	6.90499	7	0.438839	-0.220867	0.106919	0.0777033
		Inverse variance weighted	11.1723	8	0.192127
MCP-1	toxic effect of CO	MR Egger	9.78958	11	0.549408	-0.119629	0.0926866	0.223283
		Inverse variance weighted	11.4554	12	0.490342
MCP-3	toxic effect of CO	MR Egger	10.0348	4	0.0398462	0.240645	0.215521	0.32672
		Inverse variance weighted	13.1624	5	0.0219032
MIG	toxic effect of CO	MR Egger	4.82598	9	0.849207	-0.0523767	0.10691	0.635914
		Inverse variance weighted	5.06599	10	0.886726
MIP-1α	toxic effect of CO	MR Egger	0.426931	1	0.513499	0.068002	0.218896	0.808246
		Inverse variance weighted	0.523439	2	0.769727
MIP-1β	toxic effect of CO	MR Egger	18.3059	17	0.369791	-0.0524251	0.0620107	0.409618
		Inverse variance weighted	19.0756	18	0.387184
RANTES	toxic effect of CO	MR Egger	2.21412	8	0.973734	0.21151	0.119977	0.11593
		Inverse variance weighted	5.32201	9	0.805383
SDF-1α	toxic effect of CO	MR Egger	7.35528	4	0.118263	-0.0543442	0.1478	0.731736
		Inverse variance weighted	7.60388	5	0.179461
SCF	toxic effect of CO	MR Egger	6.157	9	0.724108	-0.0447743	0.107117	0.685747
		Inverse variance weighted	6.33172	10	0.786666
SCGFβ	toxic effect of CO	MR Egger	22.002	16	0.143127	0.0635179	0.082328	0.451642
		Inverse variance weighted	22.8205	17	0.155184
VEGF	toxic effect of CO	MR Egger	14.0356	13	0.371339	-0.0916117	0.0540552	0.113922
		Inverse variance weighted	17.1367	14	0.248964
β-NGF	toxic effect of CO	MR Egger	0.983425	2	0.611578	0.160561	0.304785	0.650928
		Inverse variance weighted	1.26094	3	0.738428
FGF-basic	toxic effect of CO	MR Egger	4.41673	4	0.352536	0.108819	0.159312	0.532082
		Inverse variance weighted	4.9319	5	0.424248
G-CSF	toxic effect of CO	MR Egger	5.02383	7	0.657055	-0.0917512	0.0824464	0.30252
		Inverse variance weighted	6.26228	8	0.617878
PDGF-BB	toxic effect of CO	MR Egger	14.4351	12	0.273791	0.0298883	0.0747344	0.696238
		Inverse variance weighted	14.6275	13	0.331182
HGF	toxic effect of CO	MR Egger	11.6744	5	0.0395319	-0.03502	0.175479	0.849681
		Inverse variance weighted	11.7674	6	0.0673634
M-CSF	toxic effect of CO	MR Egger	9.9057	9	0.358173	0.110287	0.12439	0.398354
		Inverse variance weighted	10.7709	10	0.375643
IL-1β	toxic effect of CO	MR Egger	0.344072	1	0.557488	-0.23206	0.3225	0.602916
		Inverse variance weighted	0.861848	2	0.649908
IL-1rα	toxic effect of CO	MR Egger	9.38685	6	0.152962	-0.0405812	0.142545	0.785451
		Inverse variance weighted	9.51365	7	0.217849
IL_2	toxic effect of CO	MR Egger	2.68708	5	0.748093	0.0371256	0.0934171	0.707458
		Inverse variance weighted	2.84503	6	0.828031
IL-2rα	toxic effect of CO	MR Egger	11.0953	6	0.0854768	0.0560389	0.0978677	0.587715
		Inverse variance weighted	11.7015	7	0.110811
IL-4	toxic effect of CO	MR Egger	3.75554	12	0.987455	-0.0571559	0.0833438	0.505883
		Inverse variance weighted	4.22584	13	0.988543
IL-5	toxic effect of CO	MR Egger	6.95702	6	0.324841	0.241627	0.128412	0.108904
		Inverse variance weighted	11.0624	7	0.135921
IL-6	toxic effect of CO	MR Egger	8.97324	9	0.439748	-0.00681276	0.091639	0.942363
		Inverse variance weighted	8.97877	10	0.53412
IL-7	toxic effect of CO	MR Egger	17.5411	9	0.0408872	-0.0265058	0.131839	0.845132
		Inverse variance weighted	17.6198	10	0.0617251
IL-8	toxic effect of CO	MR Egger	2.53618	6	0.864396	0.0955427	0.0970903	0.363088
		Inverse variance weighted	3.50456	7	0.834742
IL-9	toxic effect of CO	MR Egger	0.0241347	4	0.999928	-0.0948664	0.198593	0.657801
		Inverse variance weighted	0.252325	5	0.998445
IL-10	toxic effect of CO	MR Egger	14.7023	12	0.258124	-0.0697202	0.071284	0.34735
		Inverse variance weighted	15.8743	13	0.255985
IL-12p70	toxic effect of CO	MR Egger	11.1152	12	0.519077	-0.105456	0.0531069	0.0703935
		Inverse variance weighted	15.0583	13	0.303728
IL-13	toxic effect of CO	MR Egger	7.48455	11	0.758597	0.0375534	0.0813737	0.653437
		Inverse variance weighted	7.69753	12	0.808299
IL-16	toxic effect of CO	MR Egger	2.58976	7	0.920188	0.101556	0.0885072	0.288904
		Inverse variance weighted	3.90635	8	0.865472
IL-17	toxic effect of CO	MR Egger	7.41964	8	0.492105	-0.103369	0.0930805	0.299032
		Inverse variance weighted	8.65292	9	0.46991
IL-18	toxic effect of CO	MR Egger	4.39066	10	0.928008	0.0109397	0.0929013	0.908593
		Inverse variance weighted	4.40453	11	0.956557
MIF	toxic effect of CO	MR Egger	8.5176	8	0.384607	-0.0226117	0.103286	0.832192
		Inverse variance weighted	8.56863	9	0.478006
TNF-α	toxic effect of CO	MR Egger	1.23784	2	0.538525	0.0321501	0.14584	0.84598
		Inverse variance weighted	1.28644	3	0.732356
TNF-β	toxic effect of CO	MR Egger	8.47676	3	0.0371207	0.168645	0.17401	0.403947
		Inverse variance weighted	11.1308	4	0.0251325
TRAIL	toxic effect of CO	MR Egger	7.89784	11	0.722425	-0.0951947	0.0551852	0.112473
		Inverse variance weighted	10.8735	12	0.539792
IFN-γ	toxic effect of CO	MR Egger	2.44439	8	0.964274	0.0505144	0.08965	0.588561
		Inverse variance weighted	2.76188	9	0.972992

## Sheet: Sheet6
Supplementary table 6. MR-PRESSO for inflammatory cytokines on toxic effect of CO.
Exposure	Outcome	Raw P-value	Outlier-corrected P-value
CTACK	toxic effect of CO	0.065454	No significant outliers
Eotaxin	toxic effect of CO	0.915053	No significant outliers
GROα	toxic effect of CO	0.364027	No significant outliers
IP-10	toxic effect of CO	0.600793	No significant outliers
MCP-1	toxic effect of CO	0.911801	No significant outliers
MCP-3	toxic effect of CO	0.966789	0.224376
MIG	toxic effect of CO	0.10157	No significant outliers
MIP-1α	toxic effect of CO	NA	NA
MIP-1β	toxic effect of CO	0.543238	No significant outliers
RANTES	toxic effect of CO	0.718648	No significant outliers
SDF-1α	toxic effect of CO	0.451735	No significant outliers
SCF	toxic effect of CO	0.34639	No significant outliers
SCGFβ	toxic effect of CO	0.202997	No significant outliers
VEGF	toxic effect of CO	0.18383	No significant outliers
β-NGF	toxic effect of CO	0.479969	No significant outliers
FGF-basic	toxic effect of CO	0.82863	No significant outliers
G-CSF	toxic effect of CO	0.761473	No significant outliers
PDGF-BB	toxic effect of CO	0.505102	No significant outliers
HGF	toxic effect of CO	0.481224	No significant outliers
M-CSF	toxic effect of CO	0.938725	No significant outliers
IL-1β	toxic effect of CO	NA	NA
IL-1rα	toxic effect of CO	0.945653	No significant outliers
IL-2	toxic effect of CO	0.154996	No significant outliers
IL-2rα	toxic effect of CO	0.507022	No significant outliers
IL-4	toxic effect of CO	0.0240268	No significant outliers
IL-5	toxic effect of CO	0.55603	No significant outliers
IL-6	toxic effect of CO	0.254126	No significant outliers
IL-7	toxic effect of CO	0.476161	No significant outliers
IL-8	toxic effect of CO	0.487735	No significant outliers
IL-9	toxic effect of CO	0.167023	No significant outliers
IL-10	toxic effect of CO	0.062808	No significant outliers
IL-12p70	toxic effect of CO	0.21015	No significant outliers
IL-13	toxic effect of CO	0.000925503	No significant outliers
IL-16	toxic effect of CO	0.17211	No significant outliers
IL-17	toxic effect of CO	0.336898	No significant outliers
IL-18	toxic effect of CO	0.99321	No significant outliers
MIF	toxic effect of CO	0.779368	No significant outliers
TNF-α	toxic effect of CO	0.266256	No significant outliers
TNF-β	toxic effect of CO	0.644195	No significant outliers
TRAIL	toxic effect of CO	0.0958815	No significant outliers
IFN-γ	toxic effect of CO	0.89607	No significant outliers

## Sheet: Sheet7
Supplementary table 7. Mendelian randomization analysis of the causal effect of toxic effect of CO on inflammatory cytokines.
exposure	outcome	method	nsnp	beta	lo_ci	up_ci	se	pval	or	or_lci95	or_uci95
toxic effect of CO	CTACK	MR Egger	7	0.0628311	-0.0485047	0.174167	0.056804	0.31904	1.06485	0.952653	1.19025
		Weighted median	7	-0.0349722	-0.0901602	0.0202157	0.0281571	0.214222	0.965632	0.913785	1.02042
		Inverse variance weighted	7	-0.0372509	-0.0764355	0.00193377	0.0199922	0.0624238	0.963434	0.926413	1.00194
toxic effect of CO	Eotaxin	MR Egger	7	-0.00728786	-0.0824434	0.0678677	0.0383447	0.856736	0.992739	0.920864	1.07022
		Weighted median	7	-0.00237086	-0.0383137	0.033572	0.0183382	0.897132	0.997632	0.962411	1.03414
		Inverse variance weighted	7	-0.0156931	-0.0420672	0.010681	0.0134562	0.243519	0.984429	0.958805	1.01074
toxic effect of CO	GROα	MR Egger	7	-0.0455832	-0.159368	0.0682016	0.0580534	0.467896	0.95544	0.852683	1.07058
		Weighted median	7	-0.00580042	-0.0575721	0.0459713	0.0264141	0.826186	0.994216	0.944054	1.04704
		Inverse variance weighted	7	0.00104968	-0.0388102	0.0409095	0.0203367	0.958835	1.00105	0.961933	1.04176
toxic effect of CO	IP-10	MR Egger	7	-0.046453	-0.156345	0.0634393	0.0560675	0.445111	0.954609	0.855264	1.06549
		Weighted median	7	0.00373323	-0.0497552	0.0572217	0.02729	0.89119	1.00374	0.951462	1.05889
		Inverse variance weighted	7	0.00564372	-0.0332138	0.0445013	0.0198253	0.775895	1.00566	0.967332	1.04551
toxic effect of CO	MCP-1	MR Egger	7	0.00878829	-0.073547	0.0911236	0.0420078	0.842544	1.00883	0.929093	1.0954
		Weighted median	7	-0.0253933	-0.0581326	0.00734609	0.0167038	0.128457	0.974926	0.943525	1.00737
		Inverse variance weighted	7	-0.0171514	-0.0442521	0.00994931	0.0138269	0.214813	0.982995	0.956713	1.01
toxic effect of CO	MCP-3	MR Egger	7	-0.0390377	-0.288213	0.210137	0.12713	0.771169	0.961714	0.749602	1.23385
		Weighted median	7	-0.0243641	-0.126295	0.0775672	0.0520057	0.639435	0.97593	0.881355	1.08065
		Inverse variance weighted	7	-0.0124527	-0.0934987	0.0685932	0.04135	0.763297	0.987624	0.910739	1.071
toxic effect of CO	MIG	MR Egger	7	-0.0328436	-0.142808	0.0771211	0.0561044	0.583701	0.96769	0.86692	1.08017
		Weighted median	7	-0.00360262	-0.0551107	0.0479054	0.0262796	0.890961	0.996404	0.94638	1.04907
		Inverse variance weighted	7	-0.0118509	-0.0506733	0.0269714	0.0198073	0.549633	0.988219	0.950589	1.02734
toxic effect of CO	MIP-1α	MR Egger	7	-0.0376908	-0.152841	0.0774591	0.05875	0.549417	0.963011	0.858266	1.08054
		Weighted median	7	-0.00354444	-0.0578321	0.0507432	0.0276978	0.898174	0.996462	0.943808	1.05205
		Inverse variance weighted	7	-0.0151577	-0.0549177	0.0246022	0.0202857	0.454935	0.984957	0.946563	1.02491
toxic effect of CO	MIP-1β	MR Egger	7	0.0167909	-0.0578502	0.0914321	0.0380822	0.677688	1.01693	0.943791	1.09574
		Weighted median	7	-0.00301004	-0.0364485	0.0304284	0.0170604	0.859953	0.996994	0.964208	1.0309
		Inverse variance weighted	7	-0.0108283	-0.0370139	0.0153573	0.01336	0.417652	0.98923	0.963663	1.01548
toxic effect of CO	RANTES	MR Egger	7	-0.066278	-0.180984	0.0484284	0.0585237	0.308793	0.935871	0.834448	1.04962
		Weighted median	7	-0.0304569	-0.0840866	0.0231729	0.0273621	0.265664	0.970002	0.919352	1.02344
		Inverse variance weighted	7	-0.0305273	-0.0709148	0.00986021	0.0206059	0.138477	0.969934	0.931541	1.00991
toxic effect of CO	SDF-1α	MR Egger	7	0.0608598	-0.0453641	0.167084	0.0541958	0.312463	1.06275	0.95565	1.18185
		Weighted median	7	0.00596889	-0.0353658	0.0473036	0.0210891	0.777153	1.00599	0.965252	1.04844
		Inverse variance weighted	7	-0.00970569	-0.0498607	0.0304493	0.0204872	0.635683	0.990341	0.951362	1.03092
toxic effect of CO	SCF	MR Egger	7	-0.0129731	-0.0896645	0.0637183	0.0391283	0.753672	0.987111	0.914238	1.06579
		Weighted median	7	-0.00311687	-0.037247	0.0310133	0.0174133	0.857943	0.996888	0.963438	1.0315
		Inverse variance weighted	7	0.00718529	-0.0192237	0.0335943	0.013474	0.593846	1.00721	0.98096	1.03416
toxic effect of CO	SCGFβ	MR Egger	7	-0.0440269	-0.154204	0.0661501	0.0562127	0.468954	0.956928	0.857097	1.06839
		Weighted median	7	-0.0454382	-0.0962736	0.0053972	0.0259364	0.0797899	0.955579	0.908215	1.00541
		Inverse variance weighted	7	-0.0476924	-0.0865676	-0.0088172	0.0198343	0.0161927	0.953427	0.917074	0.991222
toxic effect of CO	VEGF	MR Egger	7	-0.0504917	-0.130611	0.0296277	0.0408773	0.271627	0.950762	0.877559	1.03007
		Weighted median	7	-0.0165787	-0.0542248	0.0210674	0.0192072	0.388054	0.983558	0.947219	1.02129
		Inverse variance weighted	7	-0.0121408	-0.0403379	0.0160564	0.0143863	0.398719	0.987933	0.960465	1.01619
toxic effect of CO	β-NGF	MR Egger	7	-0.0379894	-0.151142	0.0751634	0.057731	0.539598	0.962723	0.859725	1.07806
		Weighted median	7	-0.0214983	-0.0732637	0.0302671	0.0264109	0.415648	0.978731	0.929356	1.03073
		Inverse variance weighted	7	-0.0313782	-0.0711821	0.00842568	0.0203081	0.12232	0.969109	0.931292	1.00846
toxic effect of CO	FGF-basic	MR Egger	7	-0.0140047	-0.0915311	0.0635216	0.0395543	0.737733	0.986093	0.912533	1.06558
		Weighted median	7	0.0018143	-0.0336113	0.0372399	0.0180743	0.920043	1.00182	0.966947	1.03794
		Inverse variance weighted	7	-0.00829753	-0.0355443	0.0189492	0.0139014	0.550584	0.991737	0.96508	1.01913
toxic effect of CO	G-CSF	MR Egger	7	0.0253549	-0.0578433	0.108553	0.0424481	0.576316	1.02568	0.943798	1.11466
		Weighted median	7	-0.00214465	-0.0382594	0.0339701	0.0184259	0.907341	0.997858	0.962463	1.03455
		Inverse variance weighted	7	-0.0104735	-0.0392393	0.0182923	0.0146764	0.475459	0.989581	0.961521	1.01846
toxic effect of CO	HGF	MR Egger	7	-0.012388	-0.09521	0.0704339	0.0422561	0.781173	0.987688	0.909182	1.07297
		Weighted median	7	-0.0151834	-0.0489877	0.0186209	0.0172471	0.378672	0.984931	0.952193	1.0188
		Inverse variance weighted	7	-0.0122739	-0.0394264	0.0148786	0.0138533	0.375623	0.987801	0.961341	1.01499
toxic effect of CO	PDGF-BB	MR Egger	7	-0.0234582	-0.0978113	0.0508949	0.0379353	0.563407	0.976815	0.90682	1.05221
		Weighted median	7	-0.0121054	-0.0456743	0.0214636	0.017127	0.479691	0.987968	0.955353	1.0217
		Inverse variance weighted	7	-0.017659	-0.0437686	0.00845072	0.0133213	0.184965	0.982496	0.957175	1.00849
toxic effect of CO	M-CSF	MR Egger	7	0.0131865	-0.123115	0.149488	0.0695415	0.857064	1.01327	0.884162	1.16124
		Weighted median	7	0.0217231	-0.0434368	0.0868831	0.0332449	0.51348	1.02196	0.957493	1.09077
		Inverse variance weighted	7	-0.00372262	-0.0516355	0.0441903	0.0244454	0.878963	0.996284	0.949675	1.04518
toxic effect of CO	IL-1β	MR Egger	7	0.000451348	-0.119748	0.120651	0.0613264	0.994412	1.00045	0.887144	1.12823
		Weighted median	7	-0.00964432	-0.0651324	0.0458437	0.0283102	0.733355	0.990402	0.936943	1.04691
		Inverse variance weighted	7	-0.0248375	-0.0660022	0.0163271	0.0210024	0.236966	0.975468	0.936129	1.01646
toxic effect of CO	IL-1rα	MR Egger	7	0.0111367	-0.0997209	0.121994	0.05656	0.851659	1.0112	0.90509	1.12975
		Weighted median	7	-0.0129262	-0.0644864	0.0386341	0.0263063	0.623163	0.987157	0.937549	1.03939
		Inverse variance weighted	7	-0.0387419	-0.0778199	0.000336216	0.0199378	0.0519996	0.961999	0.925131	1.00034
toxic effect of CO	IL-2	MR Egger	7	-0.0152631	-0.129828	0.0993022	0.0584517	0.804411	0.984853	0.878246	1.1044
		Weighted median	7	-0.00789985	-0.0636402	0.0478405	0.028439	0.781179	0.992131	0.938343	1.049
		Inverse variance weighted	7	-0.0293146	-0.0693765	0.0107473	0.0204397	0.151516	0.971111	0.932975	1.01081
toxic effect of CO	IL-2rα	MR Egger	7	-0.0465249	-0.15671	0.06366	0.0562168	0.445587	0.954541	0.854952	1.06573
		Weighted median	7	-0.000955995	-0.0495184	0.0476064	0.0247767	0.969222	0.999044	0.951688	1.04876
		Inverse variance weighted	7	-0.00358861	-0.0424868	0.0353096	0.019846	0.856507	0.996418	0.958403	1.03594
toxic effect of CO	IL-4	MR Egger	7	-0.0134902	-0.0885947	0.0616144	0.0383186	0.739151	0.9866	0.915216	1.06355
		Weighted median	7	-0.0201967	-0.0556802	0.0152868	0.0181038	0.264592	0.980006	0.945842	1.0154
		Inverse variance weighted	7	-0.0160655	-0.0424397	0.0103087	0.0134562	0.232514	0.984063	0.958448	1.01036
toxic effect of CO	IL-5	MR Egger	7	-0.062252	-0.218177	0.0936727	0.0795534	0.46933	0.939646	0.803983	1.0982
		Weighted median	7	-0.0339613	-0.0910992	0.0231765	0.029152	0.244029	0.966609	0.912927	1.02345
		Inverse variance weighted	7	-0.0377914	-0.0881774	0.0125946	0.0257072	0.141542	0.962914	0.915598	1.01267
toxic effect of CO	IL-6	MR Egger	7	0.0441935	-0.0306457	0.119033	0.0381833	0.299389	1.04518	0.969819	1.12641
		Weighted median	7	0.00163838	-0.0329132	0.03619	0.0176284	0.925951	1.00164	0.967623	1.03685
		Inverse variance weighted	7	-0.000322774	-0.0265778	0.0259323	0.0133954	0.980776	0.999677	0.973772	1.02627
toxic effect of CO	IL-7	MR Egger	7	-0.0618933	-0.19547	0.0716838	0.0681515	0.405432	0.939983	0.822448	1.07432
		Weighted median	7	-0.0258035	-0.0816147	0.0300077	0.0284751	0.364842	0.974527	0.921627	1.03046
		Inverse variance weighted	7	-0.0367894	-0.080357	0.00677822	0.0222284	0.0979114	0.963879	0.922787	1.0068
toxic effect of CO	IL-8	MR Egger	6	-0.0275917	-0.185799	0.130615	0.0807179	0.749684	0.972785	0.830441	1.13953
		Weighted median	6	-0.0137713	-0.0710587	0.043516	0.0292282	0.637523	0.986323	0.931407	1.04448
		Inverse variance weighted	6	-0.0412274	-0.0850688	0.00261402	0.0223681	0.0653091	0.959611	0.918449	1.00262
toxic effect of CO	IL-9	MR Egger	7	0.0226701	-0.0884758	0.133816	0.0567071	0.705828	1.02293	0.915325	1.14318
		Weighted median	7	-0.0356163	-0.0860039	0.0147714	0.025708	0.165925	0.965011	0.917591	1.01488
		Inverse variance weighted	7	-0.0205904	-0.0597713	0.0185906	0.0199903	0.303001	0.97962	0.94198	1.01876
toxic effect of CO	IL-10	MR Egger	7	-0.0024173	-0.0789662	0.0741316	0.0390555	0.953045	0.997586	0.924071	1.07695
		Weighted median	7	0.0002432	-0.0365991	0.0370855	0.0187971	0.989677	1.00024	0.964063	1.03778
		Inverse variance weighted	7	-0.0119382	-0.0389309	0.0150545	0.0137718	0.386018	0.988133	0.961817	1.01517
toxic effect of CO	IL-12p70	MR Egger	7	-0.0190516	-0.0934649	0.0553617	0.037966	0.637114	0.981129	0.91077	1.05692
		Weighted median	7	-0.0146564	-0.0506108	0.0212979	0.018344	0.424305	0.98545	0.950649	1.02153
		Inverse variance weighted	7	-0.0180247	-0.0441498	0.00810026	0.0133291	0.176283	0.982137	0.956811	1.00813
toxic effect of CO	IL-13	MR Egger	7	-0.062353	-0.183206	0.0585001	0.0616597	0.358305	0.939551	0.832597	1.06025
		Weighted median	7	-0.0362377	-0.0927251	0.0202498	0.0288201	0.208618	0.964411	0.911444	1.02046
		Inverse variance weighted	7	-0.0400872	-0.0797024	-0.000471941	0.0202118	0.0473284	0.960706	0.923391	0.999528
toxic effect of CO	IL-16	MR Egger	7	-0.0606444	-0.207061	0.0857719	0.0747022	0.453796	0.941158	0.81297	1.08956
		Weighted median	7	-0.0110579	-0.0654919	0.0433762	0.0277725	0.690513	0.989003	0.936607	1.04433
		Inverse variance weighted	7	0.00659278	-0.0445387	0.0577243	0.0260875	0.800486	1.00661	0.956439	1.05942
toxic effect of CO	IL-17	MR Egger	7	0.00101399	-0.0859705	0.0879985	0.0443798	0.982655	1.00101	0.917621	1.09199
		Weighted median	7	-0.00608945	-0.0442189	0.03204	0.0194538	0.754265	0.993929	0.956744	1.03256
		Inverse variance weighted	7	-0.00866144	-0.0360588	0.0187359	0.0139783	0.535497	0.991376	0.964584	1.01891
toxic effect of CO	IL-18	MR Egger	7	-0.0575182	-0.168435	0.0533985	0.0565902	0.356071	0.944105	0.844986	1.05485
		Weighted median	7	-0.0226415	-0.076143	0.03086	0.0272967	0.406845	0.977613	0.926684	1.03134
		Inverse variance weighted	7	-0.0173477	-0.0564634	0.0217681	0.019957	0.384709	0.982802	0.945101	1.02201
toxic effect of CO	MIF	MR Egger	6	-0.0637369	-0.202487	0.0750127	0.0707906	0.418836	0.938252	0.816697	1.0779
		Weighted median	6	-0.0557368	-0.112091	0.000617331	0.0287521	0.0525587	0.945788	0.893963	1.00062
		Inverse variance weighted	6	-0.05847	-0.101271	-0.0156685	0.0218375	0.00741725	0.943207	0.903688	0.984454
toxic effect of CO	TNF-α	MR Egger	7	-0.042401	-0.159302	0.0745	0.0596433	0.508919	0.958485	0.852739	1.07735
		Weighted median	7	-0.0342788	-0.089281	0.0207234	0.0280624	0.221888	0.966302	0.914588	1.02094
		Inverse variance weighted	7	-0.0142195	-0.0542806	0.0258417	0.0204394	0.486622	0.985881	0.947166	1.02618
toxic effect of CO	TNF-β	MR Egger	5	0.00702805	-0.353917	0.367973	0.184155	0.971955	1.00705	0.701934	1.4448
		Weighted median	5	0.00490223	-0.0895271	0.0993315	0.0481782	0.918954	1.00491	0.914363	1.10443
		Inverse variance weighted	5	-0.00843138	-0.0798477	0.062985	0.0364369	0.817007	0.991604	0.923257	1.06501
toxic effect of CO	TRAIL	MR Egger	7	0.0318515	-0.0493107	0.113014	0.0414093	0.476526	1.03236	0.951885	1.11965
		Weighted median	7	0.0160045	-0.021852	0.0538611	0.0193146	0.407317	1.01613	0.978385	1.05534
		Inverse variance weighted	7	0.00533924	-0.021935	0.0326135	0.0139154	0.701207	1.00535	0.978304	1.03315
toxic effect of CO	IFN-γ	MR Egger	7	0.0100729	-0.0693993	0.089545	0.040547	0.813687	1.01012	0.932954	1.09368
		Weighted median	7	0.00578171	-0.0297064	0.0412698	0.0181062	0.749482	1.0058	0.970731	1.04213
		Inverse variance weighted	7	-0.00280026	-0.0301811	0.0245806	0.0139698	0.841128	0.997204	0.97027	1.02489
Abbreviations: CI, Confidence interval; OR, Odds Ratio; pval, p-value; SNP, single nucleotide polymorphisms The cutoff threshold for SNP significance was set as 5×10-8, while for toxic effect of CO was 5×10-6. OR and 95% CI represent the change in the odds ratio of inflammatory cytokine per 1 SD increase in toxic effect of CO. P-value < 0.05 was considered as significant.

## Sheet: Sheet8
Supplementary table 8. Cochran'sQ and MR-Egger Intercept for toxic effect of CO on inflammatory cytokines.
exposure	outcome	method	Q	Q_df	Q_pval	egger_intercept	egger_intercept_se	egger_intercept_pval
toxic effect of CO	CTACK	MR Egger	2.23693	5	0.815485	-0.0662871	0.0352157	0.118523
		Inverse variance weighted	5.78004	6	0.448276
toxic effect of CO	Eotaxin	MR Egger	4.72792	5	0.449978	-0.00555974	0.0237505	0.824199
		Inverse variance weighted	4.78272	6	0.571967
toxic effect of CO	GROα	MR Egger	1.78441	5	0.878099	0.0308407	0.0359609	0.430284
		Inverse variance weighted	2.51992	6	0.866232
toxic effect of CO	IP-10	MR Egger	3.42416	5	0.634893	0.0345937	0.0348252	0.366148
		Inverse variance weighted	4.41091	6	0.621252
toxic effect of CO	MCP-1	MR Egger	1.30148	5	0.934779	-0.0165156	0.0252557	0.54203
		Inverse variance weighted	1.72912	6	0.942851
toxic effect of CO	MCP-3	MR Egger	7.55872	5	0.182291	0.0176342	0.0788497	0.831886
		Inverse variance weighted	7.63433	6	0.266135
toxic effect of CO	MIG	MR Egger	3.39059	5	0.640004	0.0139362	0.0348471	0.705726
		Inverse variance weighted	3.55053	6	0.737236
toxic effect of CO	MIP-1α	MR Egger	5.16095	5	0.396555	0.014914	0.0364138	0.699077
		Inverse variance weighted	5.3341	6	0.50173
toxic effect of CO	MIP-1β	MR Egger	0.981785	5	0.964022	-0.0182525	0.0235675	0.473662
		Inverse variance weighted	1.5816	6	0.953891
toxic effect of CO	RANTES	MR Egger	2.19123	5	0.822101	0.0237167	0.0363379	0.542782
		Inverse variance weighted	2.61721	6	0.855126
toxic effect of CO	SDF-1α	MR Egger	9.58714	5	0.0878153	-0.0467083	0.0335821	0.222989
		Inverse variance weighted	13.2964	6	0.0385629
toxic effect of CO	SCF	MR Egger	4.36389	5	0.498299	0.0131684	0.0239971	0.606781
		Inverse variance weighted	4.66501	6	0.587438
toxic effect of CO	SCGFβ	MR Egger	3.21273	5	0.667228	-0.00243351	0.0349187	0.947141
		Inverse variance weighted	3.21758	6	0.781084
toxic effect of CO	VEGF	MR Egger	2.6272	5	0.757228	0.0253904	0.0253315	0.362198
		Inverse variance weighted	3.63185	6	0.726353
toxic effect of CO	β-NGF	MR Egger	1.67682	5	0.891807	0.00437973	0.035801	0.907398
		Inverse variance weighted	1.69179	6	0.945754
toxic effect of CO	FGF-basic	MR Egger	4.9152	5	0.426316	0.00377959	0.0245237	0.883543
		Inverse variance weighted	4.93896	6	0.551666
toxic effect of CO	G-CSF	MR Egger	6.00449	5	0.305782	-0.0237185	0.0263099	0.408644
		Inverse variance weighted	6.98047	6	0.322657
toxic effect of CO	PDGF-BB	MR Egger	4.74078	5	0.448328	0.00383439	0.023485	0.8767
		Inverse variance weighted	4.76744	6	0.573969
toxic effect of CO	HGF	MR Egger	1.76735	5	0.880308	7.25189e-05	0.0253662	0.99783
		Inverse variance weighted	1.76736	6	0.939804
toxic effect of CO	M-CSF	MR Egger	4.57858	5	0.469439	-0.0111708	0.0430098	0.805429
		Inverse variance weighted	4.64604	6	0.589944
toxic effect of CO	IL-1β	MR Egger	5.2346	5	0.387925	-0.0167276	0.037993	0.678116
		Inverse variance weighted	5.43755	6	0.489037
toxic effect of CO	IL-1rα	MR Egger	4.89983	5	0.428227	-0.03309	0.0351139	0.389276
		Inverse variance weighted	5.78788	6	0.447367
toxic effect of CO	IL_2	MR Egger	5.04055	5	0.410952	-0.00930528	0.0362439	0.807609
		Inverse variance weighted	5.107	6	0.530165
toxic effect of CO	IL-2rα	MR Egger	2.3246	5	0.802647	0.028487	0.0348968	0.45144
		Inverse variance weighted	2.99098	6	0.809978
toxic effect of CO	IL-4	MR Egger	4.99375	5	0.416643	-0.00170424	0.0237426	0.94556
		Inverse variance weighted	4.9989	6	0.543954
toxic effect of CO	IL-5	MR Egger	9.00158	5	0.109001	0.0161797	0.0492885	0.756013
		Inverse variance weighted	9.19557	6	0.162874
toxic effect of CO	IL-6	MR Egger	2.48941	5	0.778089	-0.0294302	0.023639	0.268305
		Inverse variance weighted	4.0394	6	0.671344
toxic effect of CO	IL-7	MR Egger	6.79818	5	0.236088	0.0166531	0.0423182	0.710155
		Inverse variance weighted	7.00873	6	0.32004
toxic effect of CO	IL-8	MR Egger	5.27934	4	0.259817	-0.00843014	0.0474673	0.867669
		Inverse variance weighted	5.32097	5	0.377977
toxic effect of CO	IL-9	MR Egger	1.50608	5	0.912367	-0.028673	0.0351726	0.452021
		Inverse variance weighted	2.17064	6	0.903355
toxic effect of CO	IL-10	MR Egger	4.39503	5	0.494049	-0.00631491	0.0242403	0.804857
		Inverse variance weighted	4.4629	6	0.614293
toxic effect of CO	IL-12p70	MR Egger	4.89319	5	0.429054	0.000678702	0.023497	0.978074
		Inverse variance weighted	4.89402	6	0.557476
toxic effect of CO	IL-13	MR Egger	5.72585	5	0.333815	0.0147387	0.0382217	0.715646
		Inverse variance weighted	5.89614	6	0.434925
toxic effect of CO	IL-16	MR Egger	8.23398	5	0.143803	0.0445027	0.0462896	0.380506
		Inverse variance weighted	9.75609	6	0.135306
toxic effect of CO	IL-17	MR Egger	5.87476	5	0.318597	-0.00629298	0.0271306	0.82577
		Inverse variance weighted	5.93797	6	0.430174
toxic effect of CO	IL-18	MR Egger	2.77754	5	0.734236	0.0266466	0.0351266	0.482306
		Inverse variance weighted	3.35299	6	0.763415
toxic effect of CO	MIF	MR Egger	3.32584	4	0.504848	0.00325369	0.0415987	0.941413
		Inverse variance weighted	3.33196	5	0.648952
toxic effect of CO	TNF-α	MR Egger	5.26821	5	0.384031	0.0186962	0.0370398	0.635181
		Inverse variance weighted	5.53666	6	0.477036
toxic effect of CO	TNF-β	MR Egger	2.87068	3	0.411996	-0.00854603	0.0997891	0.937147
		Inverse variance weighted	2.87802	4	0.578442
toxic effect of CO	TRAIL	MR Egger	5.95558	5	0.310565	-0.0175523	0.0256601	0.524363
		Inverse variance weighted	6.5129	6	0.368247
toxic effect of CO	IFN-γ	MR Egger	2.42413	5	0.787875	-0.00842239	0.0249041	0.748956
		Inverse variance weighted	2.53851	6	0.864133

## Sheet: Sheet9
Supplementary table 9. MR-PRESSO for toxic effect of CO on inflammatory cytokines.
Exposure	Outcome	Raw P-value	Outlier-corrected P-value
toxic effect of CO	CTACK	0.106406	No significant outliers
toxic effect of CO	Eotaxin	0.239307	No significant outliers
toxic effect of CO	GROα	0.939109	No significant outliers
toxic effect of CO	IP-10	0.75117	No significant outliers
toxic effect of CO	MCP-1	0.0602132	No significant outliers
toxic effect of CO	MCP-3	0.773461	No significant outliers
toxic effect of CO	MIG	0.466252	No significant outliers
toxic effect of CO	MIP-1α	0.458259	No significant outliers
toxic effect of CO	MIP-1β	0.165498	No significant outliers
toxic effect of CO	RANTES	0.0660627	No significant outliers
toxic effect of CO	SDF-1α	0.652429	No significant outliers
toxic effect of CO	SCF	0.567477	No significant outliers
toxic effect of CO	SCGFβ	0.0167482	No significant outliers
toxic effect of CO	VEGF	0.319705	No significant outliers
toxic effect of CO	β-NGF	0.0269878	No significant outliers
toxic effect of CO	FGF-basic	0.535024	No significant outliers
toxic effect of CO	G-CSF	0.50226	No significant outliers
toxic effect of CO	PDGF-BB	0.187536	No significant outliers
toxic effect of CO	HGF	0.153703	No significant outliers
toxic effect of CO	M-CSF	0.868298	No significant outliers
toxic effect of CO	IL-1β	0.26049	No significant outliers
toxic effect of CO	IL-1rα	0.0952317	No significant outliers
toxic effect of CO	IL-2	0.171052	No significant outliers
toxic effect of CO	IL-2rα	0.806423	No significant outliers
toxic effect of CO	IL-4	0.238747	No significant outliers
toxic effect of CO	IL-5	0.19194	No significant outliers
toxic effect of CO	IL-6	0.977524	No significant outliers
toxic effect of CO	IL-7	0.148993	No significant outliers
toxic effect of CO	IL-8	0.124644	No significant outliers
toxic effect of CO	IL-9	0.137646	No significant outliers
toxic effect of CO	IL-10	0.35364	No significant outliers
toxic effect of CO	IL-12p70	0.184958	No significant outliers
toxic effect of CO	IL-13	0.0923313	No significant outliers
toxic effect of CO	IL-16	0.808921	No significant outliers
toxic effect of CO	IL-17	0.556291	No significant outliers
toxic effect of CO	IL-18	0.289063	No significant outliers
toxic effect of CO	MIF	0.021956	No significant outliers
toxic effect of CO	TNF-α	0.49619	No significant outliers
toxic effect of CO	TNF-β	0.798513	No significant outliers
toxic effect of CO	TRAIL	0.714435	No significant outliers
toxic effect of CO	IFN-γ	0.76837	No significant outliers
